# Supplementary material for: Microbiota and metabolome responses in the cecum and serum of broiler chickens fed with plant essential oils or virginiamycin
Source: Sci Rep. 2020 Mar 25;10:5382. doi: 10.1038/s41598-020-60135-x (PMC7096418; doi:10.1038/s41598-020-60135-x)
Supplement: Supplementary file 1 — Supplementary Table 1. [file 41598_2020_60135_MOESM1_ESM.xlsx]

## Sheet: S. Table 1A
Supplementary Table 1A. Diversity of cecal microbiota of chickens from differents
	CT	VIRG	PEO	SEM	P-value
Chao	2267.13	2296.67	2220.06	94.144	0.952
ACE	2353.78	2428.23	2243.43	102.874	0.783
Shannon	8.108	8.132	8.67	0.145	0.208
OTU	1899	1929	2012.5	61.073	0.757
Each value represents the mean of six replicates. CT = basal diet (control); VIRG = basal diet supplemented with 30 mg/kgvirginiamycin; PEO = basal diet supplemented with 400 mg/kg plant extract oils

## Sheet: S. Table 1B
Supplementary Table 1B. The relative abundance of bacterial taxo in cecum of chickens from different treatments
	Name	CT(%)	VIRG(%)	PEO(%)	SEM	P-value
Phyla	p__Firmicutes	67.974	49.797	57.163	2.825	0.019
	p__Bacteroidetes	9.849	34.192	23.962	3.674	0.014
	p__Actinobacteria	7.922	2.648	0.212	1.841	0.226
Genus	g__Unclassified_Rikenellaceae	9.844	0.829	23.832	2.88	0.001
	g__Lactobacillus	19.008	5.688	3.546	2.678	0.026
	g__Bacteroides	0	33.262	0.081	4.359	0
	g__Unclassified_Lachnospiraceae	2.48	4.425	2.109	0.383	0.018
	g__Blautia	0.519	0.814	0.277	0.088	0.034
	g__Anaeroplasma	0.11	0.037	0.404	0.065	0.04
	g__Unclassified_Streptococcaceae	0.114	0	0.021	0.02	0.027
	g__Alistipes	0.003	0.006	0.048	0.008	0.02
	g__Roseburia	0.013	0.008	0.041	0.005	0.023
	g__Anaerofustis	0	0.011	0.004	0.002	0.02
	g__Unclassified_Coriobacteriaceae	7.417	0.924	0.1	1.762	0.18
	g__Streptococcus	2.1	0	1.491	0.405	0.09
	g__Unclassified_Enterobacteriaceae	0.38	1.542	0.274	0.254	0.07
	g__Unclassified_Bacillaceae	0.107	0	0.42	0.107	0.26
Each value represents the mean of six replicates. CT = basal diet (control); VIRG = basal diet supplemented with 30 mg/kgvirginiamycin; PEO = basal diet supplemented with 400 mg/kg plant extract oils
