# Supplementary material for: Microbiota and metabolome responses in the cecum and serum of broiler chickens fed with plant essential oils or virginiamycin
Source: Sci Rep. 2020 Mar 25;10:5382. doi: 10.1038/s41598-020-60135-x (PMC7096418; doi:10.1038/s41598-020-60135-x)
Supplement: Supplementary file 2 — Supplementary Table 2. [file 41598_2020_60135_MOESM2_ESM.xlsx]

## Sheet: CEU(ESI+,PE-CT)
ESI+ Cecum PEO-CT (VIP>1,P<0.05)
name	adduct	description	VIP	Fold change	p-value	m/z	rt(s)	CT-1	CT-2	CT-3	CT-4	CT-5	CT-6	PEO-1	PEO-2	PEO-3	PEO-4	PEO-5	PEO-6	VIRG-1	VIRG-2	VIRG-3	VIRG-4	VIRG-5	VIRG-6	QC-1	QC-2	QC-3
M295T104	(M+H-H2O)+	Tyr-Met	1.22096	0.596197	0.0286223	295.116	104.113	14611.6	21103.7	9182.99	25344.8	15686.8	27254.9	9814.59	8658.52	12872.8	9748.7	14945.1	11440.8	17912	12777.9	1649.86	10121.1	15306.4	15059.7	22249.6	18409	23122.1
M496T176_2	(M+H)+	1-Palmitoyl-sn-glycero-3-phosphocholine	11.2023	4.34914	0.0258455	496.342	176.297	40124.8	594319	41230.6	63789.5	38254.1	36664.7	1.15001e+06	446801	378669	899679	487790	178910	47794.5	176727	878874	35024.5	294618	23501.6	135786	149041	133801
M313T144	(M+H-H2O)+	1-Palmitoylglycerol	1.12364	1.30953	0.0343432	313.275	143.938	14756.2	22659.1	17375.9	21697.2	12471	19643.7	23221.1	21798.7	23173.4	27852.5	17821	28352.5	10576.6	12900.6	8730.7	13902.7	12397	13564.5	10250.9	9824.73	9643.41
M454T183	(M+H)+	1-Palmitoyl-2-hydroxy-sn-glycero-3-phosphoethanolamine	2.95563	3.22762	0.0455834	454.295	183.152	24054.3	30566.3	14037.8	15420.6	10094.3	15094.8	45193.4	65410.5	45997.9	139558	13972.4	42543.1	28595.6	85726.3	60618.7	81196.9	83238.6	102450	18004.5	17801.2	17074.2
M522T174	(M+H)+	1-Oleoyl-sn-glycero-3-phosphocholine	5.96012	5.35033	0.00425994	522.357	173.638	9762.25	104705	13062.7	24765.9	9196.16	11528.4	211710	137402	142043	259914	131879	42765.5	15574.5	31013.1	344036	9639.06	43852.9	8441.99	34855.2	42833.7	35966.2
M550T171	M+	1-O-(cis-9-Octadecenyl)-2-O-acetyl-sn-glycero-3-phosphocholine	1.05734	4.00401	0.0141568	550.388	171.194	769.5	3056.82	1449.57	1297.51	915.219	737.409	10450.7	3368.43	3854.37	8429.69	5001.46	1832.45	1176.97	1520.5	7354.71	729.278	1703.71	1024.16	1160.62	1711.99	1336.83
M130T292	(M+H)+	.beta.-Homoproline	2.13881	0.436598	0.0194154	130.087	291.523	23650.9	19826.3	44991.6	38123.3	65203.5	23067.1	20945.3	14265.2	13996.1	18891.3	13470.4	12240.5	81940.5	62074	21623.6	10761.9	78696.9	11919.6	45657.1	46243.9	45118.6
M200T61			3.04123	2.53386	0.00236702	200.104	60.546	40425.9	22804.5	21975	7616.54	12072.4	21576.6	57129.9	75031.3	26392	51469.7	49717.1	60720	16828	31024.4	5558.39	8469.84	10677.4	13078.5	46883	45360.5	43502.8
M397T37			1.68374	0.457825	0.00239231	397.343	37.14	22039.9	29393	14252.9	14373.9	20174.3	22605.8	7575.07	7504.93	13799.1	8060.92	13930.4	5368.77	5877.65	10202.3	772.748	8667.15	6471.74	8575.13	3192.9	4083.91	4076.85
M111T37			1.41294	0.605538	0.00313952	111.092	36.587	24400.9	26629.1	23184.2	17803.9	16117.6	24666.6	15351.4	13486.7	10630.6	18476.6	8175.46	14296.2	5801.96	7899.56	8615.17	7430.47	6471.63	15155.6	17707.5	16317.5	7705.07
M464T172			1.9723	2.54771	0.00419689	464.315	171.693	8185.2	15404.7	8981.65	5859.96	6069.16	5485.33	32302.4	17484.9	15171.3	28867.6	20332	13191.9	3989.73	12973.7	11112.8	4155.62	12034.4	5109.34	5288.16	5885.08	5574.8
M141T290_2			9.68275	1.35702	0.00496104	141.067	289.696	881527	984593	1.05393e+06	1.04833e+06	1.32033e+06	1.43553e+06	1.19502e+06	1.63783e+06	1.5074e+06	1.66619e+06	1.60901e+06	1.50945e+06	1.34275e+06	1.76239e+06	603883	1.48442e+06	1.0551e+06	1.51215e+06	1.52622e+06	1.42474e+06	1.50235e+06
M201T304			1.01607	1.38901	0.0054599	201.088	304.435	13402.3	12150	13444.7	12707.1	6078.09	11441.5	16891.7	16041.2	15792.3	16174.8	17713.8	13538.6	5872.98	12346.6	6185.97	4804.43	9411.36	8507.64	15143.1	12371.7	12012.7
M468T181			2.08328	3.44826	0.00897054	468.31	181.015	8014.29	15691.9	1871.52	8552.23	1804.44	3866.91	26596.4	33684.7	18666.1	36315.1	9556.89	12426.1	3089.34	7246.03	7234.01	4783.02	9884.62	4550.32	6296.52	6249.87	6824.83
M494T177			2.20538	4.56768	0.00956433	494.325	177.271	2651.13	18283.5	2066.92	2613.85	1864.1	1927.95	31613.3	19505.8	18179.5	39955.5	18404.9	6664.68	3531.08	5724.32	16243.6	3416.27	9147.7	2192.41	7324.03	6711.52	7725.6
M463T139			1.13063	2.60565	0.0138962	463.283	138.936	3849.45	2771.77	4507.17	3225.04	2282.75	3289.6	10070.1	5014.76	7892.69	14935	2972.88	11034.2	2434.92	3868.58	2024.32	2718.88	3494.77	9719.07	2749.31	2950.54	3591.36
M520T176			2.09232	2.99341	0.0145024	520.341	175.599	4928.06	22384.7	5486.67	10937.7	2582.8	4450.05	31597.6	22450.2	23148.4	44573.2	21273.1	8932.73	11134.6	9108.6	522622	12450	16760	6488.99	16870.7	16387.9	21904.4
M693T47			1.30306	2.75461	0.0149992	692.534	46.74	3466.75	8563.41	3372.41	964.168	5370.66	2257.58	7216.16	9961.3	12117.7	15362.2	3634.24	17805.3	6417.91	10380.7	1040.69	16040.1	3507.5	5513.19	1813.52	2219.34	1708.09
M426T187			1.50165	3.13693	0.0153954	426.263	187.15	5152.87	6075.89	3120.75	4518.63	1281	4141.76	13044.5	21064.6	8971.98	20453	2815.91	9848.9	12691.4	25594.5	896.628	18365.8	16811.2	17012	6178.01	7216.81	6892.37
M229T178			1.25229	0.4537	0.0191292	229.119	177.71	9994.74	24359.6	18380.6	6484.92	11677.7	11037	6437.96	5484.45	6086.47	5441.63	6934.72	6788.5	11584.6	8886.03	14092.2	6873.59	7276.25	5505.82	10779.1	12738.1	10968.3
M204T100			1.08664	0.246652	0.0191568	204.114	100.232	7590.23	5839.82	13448.4	1106.88	6764.9	16470	1680.78	4095.31	2498.03	1857.86	987.59	1514.02	4683.72	2003.04	787.87	6144.42	16497.1	2128.25	18138.2	19608	13729.1
M127T95			1.01412	1.52251	0.0197657	127.087	95.386	6286.36	7800.25	9434.3	7598.76	8039.31	7886.54	10837.3	13297.7	10091.8	16631.3	6695.57	14073.4	8181.44	8289.27	93763	8725.6	4725.56	6212.14	10694.6	10166.9	9636.29
M184T272			1.49071	0.615418	0.0203545	184.046	271.686	38074.9	32418.9	19041	30748.2	20143.1	25238.2	25986.3	13812.9	20737.9	15485.3	16780.2	9150.15	26334.9	36859.7	60781.5	37664	22057.9	36308.2	31065.8	17821.3	34287.5
M518T179			1.76466	3.73766	0.0220115	518.322	178.623	2035.09	15909.4	1105.48	2083.49	1580.69	1564.12	26174.3	13635.5	10144.6	23927.9	11285.1	5576.51	2082.61	4304.7	40632.9	2950.13	7602.68	2963.08	99534.7	112836	106075
M544T79			1.1155	0.339767	0.0224615	544.27	78.657	2218.98	6879.15	11488.1	12021.9	8718.2	2562.46	2343.98	1474.23	2432.97	2568.75	4510.89	1581.18	43206.6	48394.3	3657.62	21431.5	28364.9	48128.5	17248.4	16734	16114
M257T44			1.06997	0.298237	0.0231574	257.129	44.3495	15348.3	9508.68	6880.01	2771.05	3464.53	5805.6	2453.67	1431.41	1763.98	1644.3	3253	2509.94	3893.09	11938.2	90190.6	5435.32	6523.16	2533.27	673.943	3167.37	3024.04
M334T50			1.54134	0.405785	0.0273721	334.242	50.415	23852.7	20903.6	9924.59	14441.8	3767.53	25586.7	3208.83	2975.17	10119.4	6265.06	11603.1	5788.76	18817	5673.03	6749.39	3822.21	1325.25	5319.55	3241.86	5337.16	6898.84
M438T174			1.46853	2.18997	0.02835	438.299	174.23	6521.01	13994.7	7004.84	3500.44	5023.55	4747.47	20332.8	10078	10500.5	25844.3	13674.3	8903.4	2451.43	7796.39	9810.72	3934.58	8467.14	3616.02	4311.11	4705.65	4759.46
M480T168			1.71097	3.38047	0.0300066	480.346	168.145	2612.09	9850.14	7115.8	3887.71	4024.04	2667.77	37448.5	4761.96	11609.6	15732.9	20145.1	12248.7	2058.77	11402.2	5359.49	1414.51	9897.67	1712.85	3843.1	3883.93	3715.6
M141T278			1.68631	1.57864	0.0303324	141.114	278.361	29797.7	25693.8	23343.7	31103.9	35917.1	28327.3	29589.8	49320.3	72039.2	48806.9	29584.1	45633.5	1.3628e+06	27789.5	65043.6	75560.1	28991.4	67431.4	1.56623e+06	29844.5	22704.7
M276T153			1.38436	3.37402	0.0314214	276.124	153.266	4516.36	4571.54	4997.66	4031.72	3535.11	6431.21	3058.5	12357.4	32271.6	5969.23	20903.2	20194.8	3217.9	7401.27	2861.13	6033.34	4863.1	4773.91	6509.99	5744.05	5648.06
M561T78			1.24289	0.348356	0.0318356	561.297	78.179	2131.35	8470.72	15196	15682.9	10664.7	3663.1	2517.55	1661.57	3481.69	3740.1	6428.89	1611.54	51714.3	56342.6	3634.81	16781.5	32882.5	24388.5	20349.2	21263.1	19277.4
M499T143			1.34818	1.6653	0.0319832	499.304	142.556	17485.1	14461.5	10749.2	11057.5	5561.08	14354	14492.5	29821.6	22640.7	26670.6	15127.8	13926.6	14601.7	16052.9	2792.73	14179.7	12982.4	8895.98	12029.3	8370.15	7517.98
M462T96			1.49107	0.487461	0.0337016	462.216	96.116	7656.99	15066.3	27776.8	18470.4	20703	6907.06	5694.26	6144.37	8011.91	9228.4	10643.6	7356.73	60140.1	65302.3	16044.1	43855.3	53331.3	24391.7	29097.1	28992.7	28789.3
M83T266			4.41035	0.441999	0.0352515	82.9981	266.487	211952	80162.7	91960.5	103490	89314.6	235045	73397.8	28619	112009	45865.3	68592.4	30385.9	82916.6	94594.1	107773	83626.7	96195.4	108595	82447.2	61632.2	93622.8
M146T236_2			3.32437	0.567923	0.0359933	146.155	236.071	100651	72475.9	173352	153250	200003	81332.5	57180.8	82883.1	65115.9	80015.9	49181.8	109207	251452	155630	54076.7	108254	65669.3	96109.1	129637	130687	130810
M137T276			1.86069	0.417004	0.0362178	137.071	275.952	30590.9	27973.7	9890.55	33285.5	59482.1	18547.7	9640.71	9283.56	13231.8	16816.5	5644.5	20348	48647.6	61343.1	20668.4	34602	21902.1	9233.84	30319.5	30675.8	30133
M418T80			1.08431	0.566561	0.0362904	418.227	80.393	5387.28	10022.1	17650.3	12681.7	11796.2	7170.94	5867.05	5817.94	5716.8	5338.09	9736.09	4185.41	53114.4	52815.2	8463.55	33786.6	29733.9	26347.8	21117.5	19444.7	19747.9
M182T267_2			3.75858	2.3491	0.0380639	182.13	266.978	157396	54368.3	35388.1	18455.1	32313.6	42910.3	130880	151558	39915	132999	226888	118406	43842.4	128012	13205.6	28766.7	48985.7	33667	129339	134545	134492
M382T50			1.21106	1.91321	0.0396452	382.155	49.747	7840.03	5274.39	3735.85	8750.45	5812.94	13283	17407.3	12422.2	6718.16	22787.9	17864.9	8313.35	11800.7	14885.7	6412.16	5323.31	16061.3	4535.53	7920.42	7283.27	9611.34
M83T192			2.99488	0.625178	0.0408456	82.9981	191.514	135679	114581	133361	156404	64668.8	134729	90224	46857.2	143291	45867.8	70923	65108.2	101469	134483	116258	112013	140234	119152	119989	43679.7	118003
M231T357			2.98524	0.632231	0.0410097	231.172	356.787	106372	140523	146068	57449.1	110080	105623	78760	51739.1	65477.6	121880	63486.4	39795.7	278606	198754	53332.2	88419.3	59082	125892	135720	133083	129847
M256T319			1.53508	1.20425	0.041243	256.083	319.069	46462.6	49847.1	51181.8	42802.2	38389.3	48843.5	60770.6	58502.8	45534.8	44165.7	61029.4	64208.8	53756.6	43221.4	75369.3	48592.1	49341.6	65108.7	61343.6	60003.2	56722.8
M468T39			1.06655	3.22498	0.0417978	468.349	39.101	2724.04	1162.42	2499.54	1222.55	814.33	5198.09	10894	9934.38	14302.5	2069.7	3511.66	3215.08	4712.47	11187.8	4512.72	3923.11	6534.45	7179.33	600.577	3324.05	3777.07
M466T171			3.70871	2.85422	0.0427136	466.33	170.978	18506.2	76750.2	28673.1	13243.2	18681.4	11782.4	145135	48975.5	47789.9	135904	70161.1	30506.7	6042.37	35893.6	44586.3	9379.97	43044.8	13071.9	18860.8	19511.9	17666.3
M232T265_1			1.49314	0.468709	0.0448228	232.05	265.11	12045.8	26037.1	35181.4	9588.39	14083.1	18411.8	13950	3454.51	11228.5	5907.75	14862.8	4660.88	23528.1	14963.6	7236.57	6547.5	16003	15395.5	21122.3	14227.5	21698.1
M273T355			1.13271	1.48368	0.0448615	273.109	355.487	10644.7	9684.22	7531.72	5613.99	7351.28	11651	18842.4	15174.4	12426.8	9456.49	8139.05	13819.5	14087.1	17133.6	6735.25	5800.69	25510.8	6229.72	12551.8	12681.1	12173.7
M785T129			1.09783	2.81949	0.047357	784.587	128.549	1606.14	7219.96	2541.49	2242.62	884.356	2392.43	5971.56	15099.4	6118.43	13401.3	4327.42	2694.75	1074.09	4311.56	127103	4116.77	3757.51	911.661	1342.98	1908.32	1601.2
M158T205			2.55386	1.82041	0.0473656	158.129	204.881	20809.9	41890	32559.6	24487	28480.4	24539.6	97704.6	42855.5	31376	55209	32590.8	54770	22869	25529.8	32285.5	30374	24171.3	23611.8	27563.3	24250.9	25015.6
M155T181			2.13898	1.88156	0.0477655	155.129	181.26	18038.4	26302.7	21272.8	15696.3	22903.2	14964.8	72047.3	29115.9	21950.6	39793.9	23342.8	37990.7	13702.8	18270.2	20932.2	20876.9	16240.9	19104.5	23893	24812.4	22762.4
M248T239_1			1.97909	0.479089	0.0481603	248.078	239.254	23751.4	47512.7	66907.1	19397.8	22320.6	34992.8	26741	8392.3	21054.6	11303.6	26149.9	9306.45	41857.7	25868.5	22586.2	13435	31014.4	27039.1	40161.4	24941.3	39927.9
M124T319			1.49588	1.21511	0.0490109	124.04	319.069	44534.1	48363.4	48785	40463.9	34132.1	45183.2	55040.1	57509	42107.6	42141.1	59809.3	61097	50126.8	40765.6	68551.5	44319.8	45177.9	62542	58425.6	58104.4	52891
M346T35			1.73479	0.364868	0.0494462	346.276	35.2255	42128.7	15343	13190.2	27369.7	4646.85	16354.9	7490.46	2854.07	12755.4	11952.5	5268.44	3110.65	5205.2	12682.7	1392.93	3386.65	8856.89	5740.95	4790.48	3054.23	4946.59
		53

## Sheet: CEU(ESI-,PE-CT)
ESI- Ceaum PEO-CT (VIP>1,P<0.05)										ESI- Cecum PEO-CT (VIP>1,P<0.1)
name	adduct	description	VIP	Fold change	p-value	m/z	rt(s)	CT-1	CT-2	CT-3	CT-4	CT-5	CT-6	PEO-1	PEO-2	PEO-3	PEO-4	PEO-5	PEO-6	VIRG-1	VIRG-2	VIRG-3	VIRG-4	VIRG-5	VIRG-6	QC-1	QC-2	QC-3
M137T168_2	(M-H)-	Salicylic acid	4.44751	2.0261	0.0495387	137.024	168.361	534044	448842	512422	118565	138687	267519	414325	373704	1.16278e+06	802036	413942	926105	1.07112e+06	525516	181250	491292	633812	420765	630894	608515	615244
M151T189	(M-H)-	p-Hydroxyphenylacetic acid	1.21206	0.481292	0.0389238	151.039	188.931	44171.7	109182	83100	40442.6	153536	65627.9	49594.9	52635.4	26999	39067.3	31262.4	39190.4	81523.9	51792.8	108870	36666.6	47323.8	41961.5	63228.2	72172.6	64563
M131T125_2	(M-H)-	Hydroxyisocaproic acid	15.3354	0.510126	0.0238203	131.07	124.804	6.57722e+06	8.78676e+06	7.07065e+06	9.92101e+06	9.71901e+06	1.8891e+07	6.2313e+06	4.45583e+06	6.08396e+06	5.36524e+06	5.07059e+06	3.89324e+06	5.87028e+06	3.29844e+06	1.35988e+07	632333	2.32914e+06	2.15344e+06	1.09922e+07	1.07495e+07	1.12183e+07
M464T163	(M-H)-	Glycocholic acid	2.24761	2.80341	0.046434	464.31	162.846	36078	168512	61797.4	27960.1	13914.4	32650.6	255344	100822	98530.9	296179	143064	61776.7	15572.7	76038.8	119516	23307.2	72750.6	32626.1	73161.9	24985.6	25837.5
M391T136	(M-H)-	Chenodeoxycholate	2.52706	1.86468	0.0343279	391.282	136.477	157398	114975	191007	52991.7	194660	156309	417447	140336	147290	332774	236803	342665	222045	413654	7.92639e+06	284778	623404	154401	1.08653e+06	1.04958e+06	1.02327e+06
M143T48	(M-H)-	Caprylic acid	1.95942	1.68379	0.0133404	143.106	47.972	83899.8	97735.8	121140	105413	148684	108200	165271	169451	138046	190831	157050	299197	88167.3	79220.5	128942	124296	152728	150580	167353	138520	189992
M193T106_2	(M+CH3COO)-	2'-Deoxy-D-ribose	1.18037	0.607059	0.0492872	193.07	106.189	96635.8	86149.9	47042	150561	71010.1	150159	63690.1	42954	64846.1	65156.7	63362	65171.9	89100.7	99321.8	49665	49679.2	109149	62977.3	95023.2	96054.4	106162
M452T179	(M-H)-	1-Palmitoyl-2-hydroxy-sn-glycero-3-phosphoethanolamine	2.40693	2.8943	0.0334049	452.275	178.541	65916.3	71400.1	47917.3	51687.9	25222.4	66617.3	121713	172903	142430	344558	37630.3	132300	77273.3	223161	221007	182045	203610	272850	46413.5	74346.8	78117.9
M215T85			23.5028	74.9765	0.000242295	215	85.301	142252	86314.4	176708	32340.4	102259	190931	6.31247e+06	4.46618e+06	9.60024e+06	1.03919e+07	8.08708e+06	1.59353e+07	176233	80970.6	59429.4	129525	78531.9	67322.6	46071.4	2.92948e+06	27137.3
M257T43_1			2.03769	5.94326	0.000989645	257.045	43.1685	9742.96	15176.7	22487.1	10527.4	10692.1	17190.5	50024.3	44458.8	121354	95278.1	65766	133150	17914.7	21159.1	43610.5	24411	18202.1	24612.9	26902.7	22360.4	21715.8
M462T164			1.42248	2.77366	0.00375117	462.295	163.613	20181.9	36217.7	23273.4	12357.9	9510.64	15732.2	81404.1	47472.5	37839.9	78651.4	44474.4	35435.7	11833.7	33138.4	24963.2	10493.6	27155.3	13409.9	12075.4	15209.8	15967.6
M157T48			2.08353	1.4623	0.00482393	157.122	47.8945	178450	174076	190448	153977	138699	201934	231987	306452	247840	262395	171261	297327	79948.6	172286	62944.1	258226	206634	173012	221264	243257	214963
M443T109			2.01892	0.516899	0.006668	443.171	108.689	116632	142714	262572	184525	180633	114602	81698.9	63961.3	97264.1	106122	95547.5	73171.9	690426	709833	96517.6	468449	615031	333748	275145	273844	278387
M580T161			1.07559	4.28474	0.00686036	580.357	161.379	3739.16	20967.9	3995.24	6061.44	3533.31	3814.75	44389.8	31573.9	25838.5	48911.6	22110.5	7613.55	6719.58	15175.7	44383.7	2975.22	10815.2	3010.5	21541.2	16993.6	16760
M685T95			1.31409	0.443832	0.00823642	685.26	95.056	49144.6	64281.6	107591	60921.1	70561	31408	29600.3	26590.9	37094.8	32433.9	29996.5	14673.9	234269	275158	38195.9	116797	230423	94867.8	125807	130001	114518
M554T173			1.67747	3.76431	0.00850496	554.343	172.531	7279.1	68623	15394.1	17341.4	8194.89	8343.61	142169	55964.9	73062.4	98233	54785.8	46986.8	17031.7	75212.9	196766	7747.38	31354.7	5543.15	37787.7	11494.2	27807.6
M186T239_2			1.26814	1.77595	0.00889875	186.076	238.758	20089.9	31688.2	74731.3	29807.8	22479.7	51636.1	68996.8	55388.8	67564.6	80964.4	70417.8	65905.1	71399.2	124923	25347	53080	109970	141976	82380.3	74946.8	91863.7
M198T50			1.80424	3.02505	0.00990919	198.086	49.561	63313.8	31607.6	21541.1	8052.19	23833.5	30852.6	109680	153056	57756.5	95885.7	29136.7	96575.6	27680.3	38656.7	6519.12	13987.4	15961.6	28671.1	63241.3	54083.1	53357.2
M149T139			3.68819	0.526159	0.0103158	149.027	139.06	390401	299213	657026	701468	520651	810978	284752	207500	420811	283663	311281	270272	569590	412116	146499	61578.5	200165	196260	658951	725041	665424
M265T59			1.6167	1.46364	0.0113205	264.965	58.831	145275	147572	137400	130403	117516	104755	236254	231051	216279	140818	134061	187449	109747	100043	164638	122100	219546	266233	170907	234982	186822
M443T95			3.5392	0.396831	0.0132732	443.171	94.5105	223025	358768	777328	443061	533037	229719	154725	144875	186598	187653	184083	159912	2.23243e+06	2.33082e+06	449459	1.29367e+06	1.68072e+06	852555	861850	847585	789280
M400T68			1.33433	1.94954	0.0171616	400.14	67.949	62137.4	64569.2	32162.4	32262.2	31699.3	11390.2	81621.8	104701	92868.8	79347.1	35578.8	62503.9	36006.4	91547.5	94739.7	52342.3	16032.8	23142.5	64349.2	50749.6	46071.2
M171T47			1.46842	1.42156	0.0175965	171.137	47.373	86667	120596	102945	99555.3	171675	138761	174868	156548	144804	219649	138308	189631	71497.7	73413.6	60557	111323	91210.7	124039	88491.4	110054	102138
M466T177			1.033	2.85992	0.0183672	466.291	177.234	15961.2	15894.5	6922.85	20357.6	4942.29	8573.8	26948	56054.7	31871.4	58618.4	13841.3	20446.3	8995.68	13405.3	6413.85	8716.54	13529.9	7430.76	14084.1	12171.1	12851.6
M424T184			1.12273	3.02532	0.0188034	424.243	183.766	15144.8	15403.2	9745.76	14793.2	5075.5	12638.3	37841	63049.6	26696.3	57347.2	5796.09	29515.6	34111.5	75933.4	6291.82	54700.1	52542.4	52229	28633.9	27438.4	28767.1
M480T171_2			1.44012	3.72316	0.0226934	480.305	171.281	9106	44226.1	9583.73	9281.43	9448.62	9830.18	110914	45587.5	39313.2	88141	37584.9	19039.1	10970.7	17739.7	114529	8158.36	27185.2	10067.4	24691.1	21314.3	21904.6
M85T125_2			3.00025	0.54533	0.0266874	85.065	124.784	281141	360476	303496	421621	423049	775446	279079	197307	253460	242987	236754	189308	247073	139966	525698	42858	106361	97814.6	467618	451269	472931
M119T108			3.20214	0.425763	0.0278501	119.049	108.079	143097	407572	159348	398132	464849	613754	312565	88902.7	116449	131304	119896	161923	335057	249806	420913	82285.6	54167.7	55769.7	271466	460373	444277
M113T78			1.12953	9.87338	0.0285361	112.998	78.2865	3984.18	2112.52	1414.9	2011.39	1706.01	5169.18	47389.6	29731.2	20262.9	59179.7	2929.85	2412.26	27041.4	808.248	931.776	4376.6	3405.63	873.863	1953.79	32027.7	3758.66
M436T166			1.0098	2.18934	0.0286749	436.279	166.319	13434.4	33042.6	17286.6	6250.71	11991	11759.3	50165.2	24560.3	23065.1	56783.2	28801	21907.9	7817.32	18977.9	28215.6	8748.99	16434.7	7868.02	8569.27	9971.7	6544.29
M313T40			2.11756	0.0823396	0.0291305	313.145	39.521	7053.61	125681	256580	121452	101375	11383.6	9192.51	5169.68	6794.51	5683.77	17020.3	7480.06	9976.65	243527	104958	176322	10114.5	5989.71	9244.73	9195.81	91389.3
M167T138			1.16264	0.534664	0.0308191	167.037	137.57	124434	70351.3	106083	45588.9	129868	103894	11115.7	17251.3	74231.3	72780.1	71486.3	63357.8	142962	79858.7	106741	126628	106402	92766.5	119809	141319	73240.2
M194T41			1.82898	2.93332	0.031122	194.044	40.563	37253	39361.2	27374.5	23916	17425.9	37171.1	49559.1	69087.8	120116	70452.3	36560.9	189560	80318	84795.4	49105.1	102362	124038	132361	79779.3	115094	98997.6
M257T123			1.21502	0.522768	0.0316768	257.138	122.782	209175	143921	222748	81593.2	85640.7	155599	44088	33474.2	91700.4	104974	65417.7	130146	249509	380236	70668.1	276258	110107	90754.3	119079	115820	121012
M253T43_2			1.66725	3.03072	0.0316872	253.106	42.61	18452.3	13534.7	59845.1	11289.6	26129.5	35298.5	74616.8	24447.9	20215.1	118190	124339	136895	71435.6	32856.9	136547	63306.9	31176.4	45838.4	69155.3	54198.7	73158
M333T47			1.01476	1.73117	0.0337032	333.204	47.25	26250	48025.2	27111.2	18388.7	23232.2	38602.8	89097.7	35709.7	48693.8	52993.5	48712.1	39190.5	44972.7	110075	29586	68844.8	33717.4	39458.5	35051.8	23823.7	25439.1
M387T41_2			1.16038	0.221153	0.034059	387.216	41.273	40447.1	70248	7701.2	91330.8	3827.4	57362.4	5634.19	6776.37	16518.5	15734	9046.38	6204.74	17053.8	9635.18	53501.4	133661	25450.8	6586.01	16613	10739.4	13521.3
M530T169			2.53066	4.3253	0.034405	530.298	169.431	14546.4	171997	11446.4	18463.5	10937.7	15432.3	355784	149096	97344	273680	138967	35411.8	17469.4	16396.1	204103	11727.6	67235.2	10677.9	70995.1	66292.8	64339.1
M483T148			2.24066	1.40996	0.0350738	483.27	148.021	192986	319781	247360	247732	151704	258916	248132	350238	323135	474772	278648	325071	130690	145611	125017	167263	172223	180166	157909	163133	171035
M248T42			1.28803	0.612733	0.0361641	248.094	42.114	81283.2	102782	80893.1	118036	97142.8	129908	31191	43526.5	66817.5	26679.4	110862	94718	108748	80404.8	258347	66879.8	66706.7	91078.7	108158	76949.2	113028
M429T47			1.05465	0.639008	0.0376165	429.318	46.725	52974.1	110711	122554	48946.7	81616.4	111931	48268	57424.5	51784.7	64332.9	63486.4	52568.2	41177.4	71616.7	18396.3	28519.6	53547.7	109937	64006.7	56232.9	63443.3
M271T126_2			1.61723	0.354834	0.0382872	271.133	126.134	41508.8	71510.6	38530.1	92830.3	81036.1	194229	38807	25769.1	33491.9	30823.1	35698.8	19797.8	20198.4	14856.8	66600.3	14342.7	24749.1	14776.2	61224.5	62381.7	62603.8
M399T82			9.54412	0.222949	0.0391315	399.182	81.987	456117	1.44021e+06	5.25656e+06	3.39183e+06	3.07259e+06	578960	444760	231986	648065	504218	1.03322e+06	302801	1.73226e+07	2.4342e+07	2.09292e+06	9.82079e+06	1.0823e+07	8.26412e+06	3.31398e+06	3.25367e+06	3.29547e+06
M145T98			1.27693	1.54658	0.0411715	145.085	97.74	71188	46230.8	84360.4	37063.5	107473	54339.3	111176	87621.3	112761	134438	55765.2	117885	155045	96991.2	140193	119366	90519.7	118777	151313	154355	177227
M570T40			1.17918	0.565364	0.0459446	570.314	40.239	87189.8	62648.2	116381	79829.6	165318	51948.3	42024.2	43609.6	80465.3	51642.5	44777.2	55959.2	185974	209514	113225	56215.9	292606	61423.4	1495.86	143163	140614
M198T45			2.64003	28.2497	0.0467019	198.003	44.916	3827.84	3501.58	4713.42	8498.97	4193.33	5155.46	286732	252078	6535.12	283445	6996.89	8613.03	10728.2	2011.26	5445.5	5567.81	331196	262510	7204.22	350343	7119.96
M313T43			2.07248	1.56897	0.047589	313.106	43.495	141672	110894	245055	122819	91450.3	122469	204048	211591	245785	327507	126100	194056	178947	219345	94774.1	157918	166482	230610	72705.8	81671.1	84718
M335T170			1.57727	2.49017	0.0477772	335.22	170.028	58736.3	26508.7	7757.24	3220.02	8415.42	71302	39418.6	41068.9	106011	85438.4	41551.3	124631	10982	14309.4	7189.77	51347.7	8210.01	7484.29	78337.2	91282.1	84849.2
M162T46_1			1.03906	0.554766	0.0492615	162.019	45.523	39510.2	42282.1	71966.2	88212	59090.6	43682.4	20894	46182.2	66406.1	22193.6	20452.2	15123.7	67154	64563.1	9413.69	53666.8	41734.1	106731	27074.1	31066.6	34932.4
		49

## Sheet: SER(ESI+,PE-CT)
ESI+ Serum PEO-CT (VIP>1,P<0.05)
name	adduct	description	VIP	Fold change	p-value	m/z	rt(s)	CT-1	CT-2	CT-3	CT-4	CT-5	CT-6	PEO-1	PEO-2	PEO-3	PEO-4	PEO-5	PEO-6	VIRG-1	VIRG-2	VIRG-3	VIRG-4	VIRG-5	VIRG-6	QC-1	QC-2	QC-3
M609T340_1	(M+H)+	Urea	2.48645	0.96092	0.0468404	608.987	340.096	711735	740954	759949	714481	712274	735788	684040	695599	693566	672640	733832	724520	706793	752772	701114	648554	721490	727542.9271	669507	645489	666690
M179T308	(M+H)+	Nicotinamide	1.46532	0.81079	0.0476308	178.873	308.022	162510	116742	91394.5	134912	132208	137139	89553.1	108509	117567	96110.4	118520	98025.4	107774	143866	154297	106449	95717.6	97553.7994	105138	104729	113222
M295T45	(M+Na)+	16-Hydroxypalmitic acid	1.56215	1.32735	0.00122514	295.225	44.925	46853.1	56751.1	57074	49898.5	57244.3	69113.5	77192.7	76630.6	84903.5	72037.8	70477.5	65986.4	52406.2	81726.8	86733.1	107286	64751.7	69851.55967	72688.7	70132	70961.9
M102T178_2			4.32912	0.77508	0.000427015	102.127	178.295	842823	698713	748923	696847	734168	703550	580596	478534	650224	570214	558604	591573	542312	890550	807264	730131	585794	506245.3486	534316	549386	586539
M218T44			1.35762	0.143062	0.000848801	218.127	43.6325	39587.1	24747.5	18106.8	27957.4	9907.62	17688.4	4022.98	3032.22	3782.83	2141.94	3762.21	2999.57	93988.3	1609.05	5862.03	1748.7	6623.59	7830.528094	9117.76	9510.53	9756.77
M297T46_2			2.39814	1.35201	0.00176064	297.241	45.971	101060	122884	120245	113823	114410	153261	171537	164564	193316	156053	149957	145702	116191	188462	199052	237515	140334	152383.8935	142491	147467	144522
M277T45			2.26909	1.53107	0.00391834	277.215	45.204	67178.1	71300.8	73593.5	52471.3	64084.3	99515.4	128371	106064	137020	88536.2	93647.1	101881	60331.3	109479	122942	159551	101306	111531.866	94660.8	99041.4	92478.9
M225T36			1.35687	0.712907	0.00429648	225.195	35.62	74873.4	84837.6	85767.7	61630.1	60406.2	60716.3	54345.1	44448.9	58420	54208.8	41848	52018.5	57446.2	62821.4	73973.3	60802.8	71103.2	56854.0069	45108.2	45974.4	48351.2
M241T282			1.50659	0.787761	0.00438359	241.153	282.476	75746.4	72983.7	77929.6	76864.4	83314.8	60503	66072.2	57221.8	58891.9	51756.6	68183.5	50272.5	55889.9	87219.8	80265.9	67584.3	60754.9	50025.89932	64566	63123	66054.6
M285T335			1.14775	0.74569	0.00633054	284.97	335.014	47075.4	46784.3	28518.1	46733.2	38885.5	39037.8	29067.4	29980.5	30650.7	29573	32582	32357.3	31796.9	50198.8	54562.5	30481	27158.4	32254.37486	38143.4	30121.5	25865.7
M577T183_1			1.03053	0.802021	0.00842233	576.561	183.195	32406.1	28244	38638.3	35295.5	41024.7	40403.5	25352.3	30758	28961.2	28876.6	29369.9	29928.3	28605.1	41282.9	27352.1	44493.5	39830.5	40493.1695	42616.8	32612.6	25169.7
M281T44			2.12071	1.39744	0.0118037	281.246	44.239	50432.5	50912.2	62425.6	53157.3	48630.7	64546.6	61641.4	89868.8	93748.1	90766.3	64672.5	60603.3	55101.9	103044	76557.1	69527.6	63881.8	61631.90523	68851.3	62761.4	67781.3
M111T147			1.56954	0.696426	0.0122587	111.054	146.97	105026	68272.5	71584.5	88608.8	63569.4	90138.1	69983	37176.8	58967.4	52687.3	53786.2	66697.4	91929.1	51830	77590.6	56680.9	124887	61200.15997	57735.4	59873	50004.9
M316T45			1.07684	1.37517	0.0146496	316.282	44.605	16082.8	12181.5	14720.4	13066.7	13941.4	15862.3	15727.4	22474.6	24526.6	23356.7	15826.7	16153.4	16335.2	23554.6	22477.8	21352.5	14877.4	18279.13873	17475.8	16452.8	16140.9
M497T185			2.41164	0.873917	0.0164518	497.057	184.605	256759	319494	325308	265099	288726	297740	241645	253943	242168	250629	264369	279333	257346	304918	268142	244590	270594	300403.4042	246720	243541	255554
M126T274_2			3.80493	0.651781	0.0174113	126.022	273.531	411645	359727	235699	236377	362705	283664	300027	160198	145130	173797	248977	203617	346575	242794	223122	156357	153375	118936.165	230012	227162	237401
M104T253_2			14.2637	0.835146	0.0210899	104.107	253.496	7.89237e+06	7.4057e+06	1.00261e+07	7.93419e+06	8.9219e+06	7.68582e+06	6.93371e+06	6.09535e+06	7.12904e+06	6.33384e+06	8.19746e+06	6.95604e+06	7.4963e+06	8.4998e+06	1.00397e+07	5.41323e+06	6.77131e+06	7093331.22	6.73802e+06	7.07501e+06	7.60518e+06
M502T36			1.42224	0.767438	0.0211651	502.37	35.663	28139.3	36780.4	39706.5	35319	46563.7	42564.4	30007.3	21408.2	29558.9	27240.2	35649.9	31935	35755	73017.9	37818.9	22836.8	53224	34849.45463	38454.8	38490	37238.2
M112T361			2.07549	0.670495	0.0238274	112.086	360.58	135129	148261	165683	81289	131618	170959	77490.1	143459	98649.7	77200.1	92613.8	69068.9	159119	142880	151813	152895	80253.7	68585.34118	76330.5	91449.8	94957.6
M711T184			3.62181	0.925018	0.0240872	711.067	184.402	863002	841363	917452	876157	940800	914184	826577	820221	812872	750125	901481	840307	878290	874314	826518	784754	828341	910711.3008	809828	823638	759187
M484T35_2			1.99864	0.752913	0.0254011	484.385	35.023	68362.2	65384.1	91302.8	83327.5	94969.4	108696	55167.1	58532.5	56947.5	59486.2	80820.3	74569.5	81601.5	58987.6	34316.5	37967.4	73094.3	55064.63331	83686.6	81927.4	68221.6
M546T37			1.39169	0.787092	0.0255704	546.396	37.018	29242	37277.3	41070.1	40822.4	46626.7	44173.2	31730.8	26908.2	25749.9	30605	39862.3	33425.4	40520.6	60651.1	42454.7	24938.5	48187.2	33498.25435	37981.7	38099.7	38621.6
M213T38			1.96824	0.897752	0.0318093	213.159	37.883	274276	285934	275184	246852	242293	268808	230899	213929	240281	225783	246707	272831	217347	229193	256482	278498	270994	217970.1583	239711	236248	207545
M124T51			1.15778	0.767022	0.0326094	124.057	50.717	69559.7	60427.3	56515.9	48212	47599.2	73174.9	40696.3	46816.6	50330.4	34574.6	41367.9	58882.2	53963.1	39590.5	48130.6	41353.1	49415.5	44786.94154	41352.5	43551.7	46048.7
M401T35			1.10617	1.88296	0.0382676	401.303	35.175	4270.13	6450.44	10639	8901.83	5507.64	5106.56	10377.9	21505.1	13035.3	16967.6	5781.85	9299.17	11959	2890.71	5918.56	5735.65	6225.08	9770.389263	12621.2	11983.5	10357.7
M662T185			1.53005	0.888848	0.044284	662.056	184.953	136983	132345	160781	148629	147790	143148	111969	120348	130700	121838	136965	151188	122376	147240	131142	152679	145552	107286.7307	152881	116626	122913
M388T252_1			1.08861	1.59932	0.0450831	388.226	251.924	11484.9	8164.13	6742.65	11507.5	3823.09	11497.8	11815.6	21706.2	14455.3	17305.6	8875.13	10958.3	16865.9	10713.4	9261.54	13468.1	11597.7	13116.22	5458.37	10348.5	8831.34
M177T308			3.23253	0.798067	0.0462773	176.875	308.022	884551	613654	475379	708136	677959	739457	466711	573851	614355	517963	601805	496700	574888	747108	823383	537001	474583	503053.9211	541904	547009	571476
M733T48_1			1.84598	0.817401	0.0483892	732.834	47.6955	75594.7	111386	105164	110380	94462.1	117062	79327	88024.6	84988.6	80235.7	105557	63790.4	88365.2	91656.2	69858.3	115712	75668.4	101718.3865	64351.7	109612	104646
M450T185			1.07519	1.28958	0.0491074	450.044	184.607	32963.1	49643.2	34063.3	35384.4	37069.7	47391.9	37525.4	48877.6	47366.5	68801.8	52556.6	49878.5	40844.8	57092.7	49686.9	46292.3	38208.6	37026.88157	42725.3	44533	41185
		30
血清HP-CT阳离子
name	adduct	description	VIP	Fold change	p-value	m/z	rt(s)
M104T253_2			14.2637	0.835146	0.0210899	104.107	253.496
M102T178_2			4.32912	0.77508	0.000427015	102.127	178.295
M123T52_2	(M+H)+	Nicotinamide	4.2981	0.78702	0.0532134	123.055	52.02
M126T274_2			3.80493	0.651781	0.0174113	126.022	273.531
M711T184			3.62181	0.925018	0.0240872	711.067	184.402
M256T69			3.32419	4.07105	0.0811779	256.174	68.603
M177T308			3.23253	0.798067	0.0462773	176.875	308.022
M703T337			3.23082	0.980817	0.0544649	702.971	337.226
M676T97	(M+CH3CN+H)+	Pro-Glu	3.08191	0.781753	0.052157	676.407	97.424
M376T34_2			3.01926	0.888912	0.0797281	376.258	33.554
M636T99			2.99902	0.800488	0.081563	636.413	99.006
M720T100			2.58646	0.84377	0.0736465	720.434	99.533
M609T340_1	(M+H)+	Urea	2.48645	0.96092	0.0468404	608.987	340.096
M650T340_1			2.45536	0.963947	0.0529155	649.989	340.213
M691T341			2.44367	0.96381	0.0871438	690.99	340.941
M497T185			2.41164	0.873917	0.0164518	497.057	184.605
M297T46_2			2.39814	1.35201	0.00176064	297.241	45.971
M277T45			2.26909	1.53107	0.00391834	277.215	45.204
M137T307	(M+H)+	D-Proline	2.26049	0.786403	0.072999	136.939	307.494
M159T258_1			2.14003	1.38182	0.093779	158.995	257.565
M527T340			2.12977	0.976584	0.073902	526.984	339.69
M281T44			2.12071	1.39744	0.0118037	281.246	44.239
M112T361			2.07549	0.670495	0.0238274	112.086	360.58
M484T35_2			1.99864	0.752913	0.0254011	484.385	35.023
M213T38			1.96824	0.897752	0.0318093	213.159	37.883
M230T255			1.90118	1.38525	0.0923885	230.068	255.484
M89T56	(M+H)+	Betaine	1.84669	1.42299	0.0816785	89.0588	56.067
M733T48_1			1.84598	0.817401	0.0483892	732.834	47.6955
M235T307			1.81641	0.723215	0.0885307	234.916	307.406
M111T147			1.56954	0.696426	0.0122587	111.054	146.97
M295T45	(M+Na)+	16-Hydroxypalmitic acid	1.56215	1.32735	0.00122514	295.225	44.925
name	adduct	description	VIP	Fold change	p-value	m/z	rt(s)
M279T42_2	(M-H)-	Linoleic acid	38.8308	1.17366	0.00622807	279.233	41.736
M277T42	(M-H)-	all cis-(6,9,12)-Linolenic acid	20.6171	1.35971	0.0140505	277.216	42.418
M89T210_2	(M-H)-	DL-lactate	10.3254	0.862952	0.0472501	89.0251	210.296
M559T42		Linoelaidic Acid	9.6123	1.43692	0.00991268	559.469	41.697
M129T45_2	(M-H)-	ketoisocaproic acid	9.53187	1.24213	0.0616165	129.056	45.054
M239T282_1	(M+CH3COO)-	D-Allose	9.1262	1.12924	0.0846995	239.076	282.404
M339T74	(M-H)-	Norethindrone Acetate	7.26931	0.582476	0.0216644	339.198	73.6605
M359T282_2	(2M-H)-	D-Fructose	5.90644	1.14218	0.0760741	359.117	282.36
M413T34			5.69111	1.87237	0.0298809	413.289	34.468
M293T44_4			5.54235	1.58384	0.00138678	293.21	44.38
M157T306			5.3921	0.815449	0.0823138	156.991	306.153
M155T44			5.00432	2.13803	0.027295	155.001	43.658
M187T210			4.71843	0.889371	0.078771	187.042	210.297
M124T274	(M-H)-	Taurine	4.66366	0.6909	0.0174442	124.007	273.595
M313T47		9,10-DiHOME	4.43916	1.40702	0.0495449	313.236	47.052
M360T282			4.40283	1.21246	0.03996	360.126	281.716
M557T42_2			4.22611	1.50473	0.00727864	557.452	41.874
M89T282		D-Lactic acid	3.96782	1.17033	0.0793544	89.0242	282.366
M297T65			3.71715	0.696354	0.0422554	297.151	64.555
M311T46			3.25943	1.34656	0.0216449	311.221	46.286
M199T45	(M-H)-	Dodecanoic acid	3.12006	0.873775	0.000780687	199.17	45.373
M313T89	(M-H)-	9,10-DiHOME	3.04579	2.15233	0.00640098	313.236	89.091
M119T282			2.93529	1.06778	0.0884491	119.034	282.362
M499T36			2.74455	1.57333	0.0368586	499.306	35.794
M298T44			2.66277	1.36992	0.00532197	298.244	44.404
M191T454	(M-H)-	Citrate	2.64774	0.357133	0.000618107	191.018	454.388
M339T40			2.62982	0.586769	0.0814597	339.04	39.796
M179T324	(M-H)-	D-Mannose	2.51712	1.4614	0.0626888	179.055	324.463
M109T24	(M-H)-	Pyrocatechol	2.412	0.557524	0.0258546	109.032	24.019
M315T90	(M+CH3COO)-	Palmitic acid	2.33268	2.23446	0.0838389	315.251	90.4515

## Sheet: SER(ESI-,PE-CT)
ESI- Serum PEO-CT (VIP>1,P<0.05)
name	adduct	description	VIP	Fold change	p-value	m/z	rt(s)	CT-1	CT-2	CT-3	CT-4	CT-5	CT-6	PEO-1	PEO-2	PEO-3	PEO-4	PEO-5	PEO-6	VIRG-1	VIRG-2	VIRG-3	VIRG-4	VIRG-5	VIRG-6	QC-1	QC-2	QC-3
M124T274	(M-H)-	Taurine	4.66366	0.6909	0.0216644	124.007	273.595	689140	552053	434225	412121	609037	495095	494856	293681	250723	343027	457392	365448	574706	381022	397025	319078	272019	234684.327	424659	444359	418929
M315T90	(M+CH3COO)-	Palmitic acid	2.33268	2.23446	0.00622807	315.251	90.4515	23720.1	36003.6	38693	36624.9	40856.1	37185.9	33911.8	145482	108728	132549	26834.2	28620.8	18818.8	44198.1	37444.3	34461	32161.1	36927.704	43152.5	45667.7	43388.6
M339T74	(M-H)-	Norethindrone Acetate	7.26931	0.582476	0.0174442	339.198	73.6605	938692	816892	822763	923793	828253	900465	484814	233785	224103	289462	910893	903791	935685	942438	295790	720670	868907	779023.8921	239634	351990	845940
M279T42_2	(M-H)-	Linoleic acid	38.8308	1.17366	0.00991268	279.233	41.736	43263729	4.62484e+07	42219420	4.65509e+07	4.61577e+07	5.29881e+07	6.00745e+07	5.5231e+07	5.81136e+07	5.23845e+07	4.92829e+07	5.05208e+07	4.12467e+07	5.63159e+07	6.39856e+07	6.29219e+07	5.35568e+07	61199787.98	4.60993e+07	4.90582e+07	4.86784e+07
M129T45_2	(M-H)-	ketoisocaproic acid	9.53187	1.24213	0.0171841	129.056	45.054	1.55025e+06	2.32775e+06	3.07497e+06	2.5208e+06	2.68185e+06	3.15369e+06	3.71142e+06	3.33583e+06	2.72557e+06	2.77269e+06	2.92399e+06	3.54657e+06	3.2146e+06	2.84345e+06	3.39756e+06	1.76789e+06	3.43702e+06	2995293.765	3.1467e+06	2.96101e+06	2.94111e+06
M143T282	(M+Na-2H)-	D-Threitol	1.94836	1.07923	0.00640098	143.034	282.36	311917	343310	346716	382984	357970	373039	364716	392471	344901	372556	406081	402862	366342	366056	373074	346021	383049	424823.5997	353155	364582	348280
M299T282	(2M-H)-	D-Ribose	1.05506	1.10588	0.0010813	299.096	282.36	62641.2	70373.6	77449.1	83904.2	80062.2	82522.9	83092.1	86019	72620.9	81895.9	91643.6	90062.8	79154.1	76242.9	85620.6	73300	85318.1	96301.44894	77766.7	77688.5	74867.2
M199T45	(M-H)-	Dodecanoic acid	3.12006	0.873775	0.024045	199.17	45.373	620258	638215	645659	635601	569996	613477	502106	576592	562394	554222	547553	510378	629547	731662	1.46903e+06	579782	527077	540916.1654	599061	599818	616602
M179T324	(M-H)-	D-Mannose	2.51712	1.4614	0.0472501	179.055	324.463	137392	139705	37736	163890	35293.9	163746	165198	171206	148955	163840	175411	165869	41800.3	39106.4	174886	153206	32423.6	40569.13147	145828	133774	157085
M89T210_2	(M-H)-	DL-lactate	10.3254	0.862952	0.0140505	89.0251	210.296	9.04181e+06	7.02194e+06	6.98089e+06	6.26951e+06	6.908e+06	7.95755e+06	6.19733e+06	6.19318e+06	7.25001e+06	5.90602e+06	6.09665e+06	6.48178e+06	6.96845e+06	7.25876e+06	6.26459e+06	7.05571e+06	6.58483e+06	5957151.666	6.81567e+06	7.08631e+06	7.28188e+06
M359T282_2	(2M-H)-	D-Fructose	5.90644	1.14218	0.000618107	359.117	282.36	1.67337e+06	1.95636e+06	2.1414e+06	2.25507e+06	2.1377e+06	2.2573e+06	2.23493e+06	2.48915e+06	1.93364e+06	2.21481e+06	2.69531e+06	2.6194e+06	2.23153e+06	2.23213e+06	2.29157e+06	1.94876e+06	2.28606e+06	2697243.417	2.07284e+06	2.16746e+06	2.02862e+06
M239T282_1	(M+CH3COO)-	D-Allose	9.1262	1.12924	0.00148771	239.076	282.404	4.10774e+06	4.75139e+06	5.24258e+06	5.38813e+06	5.29041e+06	5.57547e+06	5.48422e+06	6.07081e+06	4.70889e+06	5.38413e+06	6.41055e+06	6.22015e+06	5.2534e+06	5.46714e+06	5.47552e+06	4.80548e+06	5.51384e+06	6553513.661	5.13368e+06	5.09243e+06	4.85914e+06
M191T454	(M-H)-	Citrate	2.64774	0.357133	0.0458925	191.018	454.388	68845.9	89299.9	77587.2	66973.2	72436.8	112617	15407.5	45616.6	31793.2	711.49	26516.7	54149.5	85596.6	86390.6	39036.7	30036.7	29787.7	63434.45627	55843.7	11480.5	10211.6
M555T42	(2M-H)-	alpha-Linolenic acid	1.81664	1.53314	0.000780687	555.436	42.357	29020.8	39196	32992.7	26760	45213.5	59040.6	72585	57251.8	73572.7	45306.3	50034.6	57281.7	41445.9	58472.7	62386.9	77801.3	57601.7	63604.13671	42969.5	40074.4	45857.3
M277T42	(M-H)-	all cis-(6,9,12)-Linolenic acid	20.6171	1.35971	0.012772	277.216	42.418	6.10017e+06	7.86135e+06	6.35759e+06	6.00851e+06	7.82235e+06	9.45416e+06	1.22461e+07	1.12074e+07	1.01047e+07	7.59721e+06	9.27058e+06	8.86309e+06	5.50972e+06	9.18786e+06	1.17046e+07	1.26299e+07	9.49072e+06	11489991.28	7.86569e+06	7.54855e+06	7.23593e+06
M313T89	(M-H)-	9,10-DiHOME	3.04579	2.15233	0.0258546	313.236	89.091	54790.9	82263.6	54862.4	63152.4	53868	30819.5	190912	141601	120489	125199	85909.1	67160.6	54930.2	33486.1	85490.1	128916	75062.4	82290.7567	178015	76745.7	77923.6
M313T47			4.43916	1.40702	0.0495449	313.236	47.052	240347	414406	302103	363505	294980	439554	379968	701747	534507	495367	456483	323213	297073	438877	451017	155659	391313	491002.582	365709	378561	327315
M278T42_2			1.67948	1.14421	0.000662203	278.352	41.7295	99057	103701	96173.4	102907	101730	115399	119516	124144	115418	118358	114180	116610	86147.5	129849	148514	134884	113610	124080.2364	101947	109598	107425
M374T34			2.31711	1.72366	0.00100355	374.241	33.868	46597.8	40354.7	52037.4	80955.8	78340.2	47986.8	115527	93742.8	100379	83168.2	116196	87842.2	62323.6	49378.6	56542	61734.9	110452	95064.953	115679	124735	116223
M293T44_4			5.54235	1.58384	0.00138678	293.21	44.38	296069	314563	247848	235228	259037	428731	535697	496340	542572	373918	435697	437357	261766	536306	506985	763966	398880	554471.5	365163	371364	377060
M434T34			1.43598	1.83842	0.00177915	434.262	33.87	14296.9	13698.5	18774.1	29219	25797.9	14876.1	44717.4	34036.9	37303.3	27101.1	41613.9	29702.5	19211.4	18158.2	18984.7	25896.1	35497.9	31320.7587	39492	40971	34685.3
M277T40			1.05413	2.37128	0.00191798	277.037	40.457	7424.49	6978.62	5486.4	1796.93	828.2	6248.51	12607.2	13788	14034	9793.51	10899.5	7083.25	2810.99	2849.13	4248.39	3771.72	7514.18	5804.754577	5622.12	6952.44	7826.72
M510T46			1.60841	0.462157	0.00275511	510.284	45.7	41914.3	31590.5	31439.6	28195.9	56317.8	51761.6	23898.8	11768.7	17700.9	22359.5	10148.2	25605.3	13713.8	46047.1	18759.9	9297.15	29252.9	27954.277	24778.7	24608.3	24592.4
M298T44			2.66277	1.36992	0.00532197	298.244	44.404	108736	118283	116654	120302	99697.7	132999	139769	186213	189914	172125	143280	123085	121658	227485	159290	178229	127500	148784.2354	134804	127571	128269
M243T45			1.33695	0.734002	0.00547763	243.159	45.054	50366.7	44557.1	44035.3	38222.7	33937.4	33928.7	32599.9	25197.3	28750	26903.6	31463	34951.9	40090.6	45304.7	37265.7	29300.7	33753.7	31722.306	26865.1	31378.8	29344.2
M557T42_2			4.22611	1.50473	0.00727864	557.452	41.874	199874	206571	203483	184391	221706	291029	427709	321563	398986	251194	274137	293172	183518	305660	405639	387650	261750	406477.128	221231	193403	239131
M386T340			1.03702	1.30697	0.00768113	385.797	339.661	29447.6	22204.2	33893	38748.5	25286.4	28254	41511.2	35734.6	38352.1	39677.3	42417.7	34729.7	23513.5	41155.5	35607.7	40508.9	36931.6	40549.2451	35998.6	38076.9	34768
M389T34			1.52694	1.48194	0.0094917	389.288	34.498	42573.3	35187.3	62398.7	61311.9	58215	39362.5	74026.3	62332.8	81051.7	71764.2	96298.6	57699.6	54893.4	117164	78449.7	58424.8	74539.5	57634.258	79271.5	78111.7	79875.3
M581T41			1.37972	1.23416	0.0101851	581.451	41.23	40773	44501.6	39477.6	51044.4	41591.7	60563	61048.1	55268.2	56583.6	54775.3	57965.4	57395.6	51856.7	62451	56739.1	56716.4	57845.8	51421.24905	41796.6	48235.3	39507
M411T35_2			1.1153	1.60709	0.0121928	411.272	34.504	14074.8	12027.6	20958.9	16723.9	22065.7	17790.4	37371.4	27144.1	32387	15032.6	28444.6	26180.9	13348.1	17882.1	19649.6	15793.3	18229.1	19895.85	16892.6	16761.8	19137.7
M444T183_2			1.01043	0.846368	0.0183901	443.986	183.066	50525.5	48210	46337.8	44510.5	51885.7	38403.2	39423.7	37208.5	34048.2	39966.8	45931.6	40296.5	52289.6	36677.6	49400.8	39918.5	39127.8	52624.92342	51830.2	39174.7	42960.4
M311T46			3.25943	1.34656	0.0216449	311.221	46.286	177688	240247	169372	191152	157780	226491	257446	349246	275361	259104	221572	202959	183107	247337	242226	359232	231369	275575.9577	225863	209498	203445
M80T273			1.40436	0.685584	0.0219809	79.957	272.987	63037.8	50126.4	37231.1	37509.2	53994.7	41378.8	45663.1	26584.7	23152.3	27420	39334.2	32056.4	52764	33290.8	35753.2	24272.7	25052.9	17423.784	38207.1	38224.4	34687.4
M257T80			1.532	0.788569	0.0237366	257.076	79.642	124965	88746.8	87369	78476.9	94225.7	105939	83294.8	61970.6	82942.5	78435.6	81824.7	68682	90968.4	68980.2	114776	68039.9	72577.2	79920.41444	84697.5	77994.1	80170.1
M304T274			1.37121	0.763406	0.0243749	304.068	273.613	76523.7	65005.7	53679.3	53498.3	75505.3	66548.2	63640.9	43667.3	36269.9	47585.4	59226.4	47918.9	72111.7	53679.6	55287	41634.2	39055.5	37145.49918	54307	57856.1	56551.7
M155T44			5.00432	2.13803	0.027295	155.001	43.658	405398	131854	170682	173671	127407	217175	274722	251896	331415	512651	482382	768554	180055	123040	297482	87788.7	180768	199379.6406	279856	279279	255650
M385T183_2			1.38714	0.843628	0.0294649	385.478	183.141	89902.9	88895.8	69145.2	92202.5	92795	76490.7	82620.2	72107.9	67278.2	61609.6	80178.6	65976.7	91269.3	72942.1	65535.9	74426	67809.8	70752.88696	64704.9	86708.2	66960.2
M413T34			5.69111	1.87237	0.0298809	413.289	34.468	185921	149182	360140	401643	468202	340143	925180	609091	772823	248458	556452	455291	237806	395446	445686	307045	409922	424423.6349	355314	412659	375852
M121T38			1.75563	1.40114	0.0306579	121.029	37.9135	58252.8	62881.2	48768.2	49303.3	59126.9	53667.6	72754.1	62426.9	95485.1	107761	51394.6	75358.4	102679	63886.1	83918.3	48461.9	46378.1	60087.544	79840.8	96684	90354.1
M309T46			1.04333	1.22475	0.0316141	309.204	45.709	28848.6	33256	27024.9	30617.9	26854.3	38620.2	29869.5	43549	40739.7	40131.6	33436.2	39125.3	35324.7	41742.4	32509.3	45675.9	42715.8	38484.97051	36421.3	37298	30400.7
M157T94			1.39199	1.36656	0.0344112	157.05	93.994	25512	41205	45903.3	25910.2	25780.5	40233.3	60299.8	46787.4	46868.5	47245.6	34376	43945.3	57241.5	13629.9	28933.6	16407	24752.9	45037.027	25991.2	41275.6	41721.7
M207T88			1.10792	0.496326	0.0347575	207.049	87.89	12016.6	27970.4	17280.5	13664.3	29683.6	9149.88	11288.6	4925.48	4619.92	11335	9988.45	12322	19958.2	12569.6	18662.5	9920.52	10837.6	18293.04911	11947.9	9296.64	10598
M499T36			2.74455	1.57333	0.0368586	499.306	35.794	153023	217343	228281	151459	89671.2	105755	165716	302550	191170	216604	359154	252443	347944	443642	162995	147370	155546	182213.9235	170260	181031	167463
M360T282			4.40283	1.21246	0.03996	360.126	281.716	472368	610677	596262	687835	639006	699748	710798	883188	795848	757804	786098	559501	756387	702519	602373	765873	696183	850268.2795	635468	632839	615393
M297T65			3.71715	0.696354	0.0422554	297.151	64.555	426479	216213	299167	422003	379537	330426	254100	211280	310855	118894	325834	223153	164628	220000	221373	335396	152482	143345.2754	228748	199231	163955
M191T23_1			1.29295	0.506805	0.0432562	190.987	23.415	37601.3	12907.3	44551.5	16653.7	52240.1	32370.4	18845.6	8249.11	23895.5	12265.4	10612.4	25630.3	11588	5403.68	97404.7	17701.4	24618.6	36196.94769	23929	22695.2	27568.2
M368T333			1.03796	0.708906	0.0433404	368.06	332.787	35162.5	32348.5	24879.5	23021	34355.7	29403.1	29128	16689.1	11971.5	14294.5	26220.6	28711.2	40036.5	24108.8	25216.6	17091.4	9179.85	13139.8014	23272.7	23840.9	21418
M201T216			1.52898	1.47291	0.0471152	201.056	216.418	23335.3	45575	71686.6	54648	50675.6	60528.1	90935.9	58072.9	58210.4	54450	100226	89475.9	34362.7	52204.4	55970.1	91796.1	78434.5	71165.856	82948.2	73651.4	66840.3
M189T220			1.75745	1.52409	0.0478585	189.04	220.012	42040.7	43493.9	64968.8	111992	68180.9	52595.5	131491	65681.2	87491.8	97357.6	123094	79026.6	107111	120740	95470.7	91936.4	98578.1	54550.91056	91715.2	85564.4	73034.6
M115T82			1.91693	1.43631	0.0487536	115.04	81.9575	42414.5	68190.9	40519.5	46269.8	45518	82442.7	76128.9	112283	70601.6	66878.6	56277.8	85140.1	93800.2	131857	80691.5	40898.7	63877.9	90822.99429	59482.3	58439.9	51200.4
M161T136			1.17552	0.629174	0.0489696	161.081	136.423	34337.7	31803	38488.9	16942.4	14280.4	20092.6	15957.9	13351.7	20251.2	13095.8	16509.1	18951	21325.3	21475.3	12742.1	17565.1	18920.1	24379.37048	26254.1	22375.7	21003.3
		51

## Sheet: CEU(ESI+,V-CT)
ESI+ Cecum VIRG-CT (VIP>1,P<0.05)
name	adduct	description	VIP	Fold change	p-value	m/z	rt(s)	CT-1	CT-2	CT-3	CT-4	CT-5	CT-6	PEO-1	PEO-2	PEO-3	PEO-4	PEO-5	PEO-6	VIRG-1	VIRG-2	VIRG-3	VIRG-4	VIRG-5	VIRG-6	QC-1	QC-2	QC-3
M153T163	(M+H)+	Xanthine	1.1411	0.475079	0.0241034	153.041	163.456	15963.7	19935.9	21118.4	17752.8	20349.1	42248.8	20276.2	7442.88	19407.8	20597.2	18618.7	15046.8	14194.1	12808.2	2954.39	5668.14	17217.8	12418.2	26148.8	27765.5	26739.7
M113T89_2	(M+H)+	Uracil	4.04874	0.563426	0.0241537	113.036	89.038	222749	362929	271147	290093	265923	503923	354896	258073	238645	379717	247059	147229	288711	236075	76468.5	125414	214332	138953	350523	358406	347655
M127T102_2	(M+H)+	Thymine	3.87548	0.426231	0.0230018	127.051	101.905	326475	374360	377227	107393	210670	345995	449501	225240	312961	276616	266579	164518	9510.94	12804.3	97878.5	159514	288010	174829	266165	353819	352469
M126T97	(M+H)+	Taurine	2.12266	0.0402759	0.00799804	126.022	96.523	37401.9	27879.6	94519.3	7259.93	95313.8	42836.8	29400.4	14478	37939	28189.7	65021.8	68352	1591.27	1091.28	3816.43	1864.31	1768.82	2160.56	64916.2	61806.7	64865.5
M152T83	M+	Ribitol	1.24421	2.1041	0.0116131	152.071	82.671	18747	19409.9	23290.3	12844.7	15552.1	20515.4	20452.8	17199.5	20074.6	17264.4	18694.2	15969.8	63291.2	47319.1	23277.3	34859.5	41872.1	21587.3	19328	17907.4	20495.2
M168T100	(M+H)+	Pyridoxal (Vitamin B6)	1.64183	0.438907	0.00173121	168.066	99.655	34410.4	32907.2	40358.8	56279	41358.1	60771.6	48381	41022	28864.9	69855.9	28261.4	48285.7	10668.2	26563	30920.7	17658.2	21628.4	9348.01	46712.5	49702	48479.7
M112T183	(M+H)+	Cytosine	3.34	0.166973	0.0346242	112.051	183.385	31846.8	224996	31507.3	272739	65706.1	293908	50862.9	25129.7	24305.1	167314	36669.2	34361.4	12057.7	16702.3	93883	9751.99	7004.64	14333.2	78160.5	97420.1	82521.1
M136T152_2	(M+H)+	Adenine	4.48955	0.57504	0.00780843	136.063	152.06	251235	490833	416676	441805	466104	599397	397208	389718	417082	826705	223661	287486	223833	169783	353548	337380	169681	278860	380504	390885	406055
M454T183	(M+H)+	1-Palmitoyl-2-hydroxy-sn-glycero-3-phosphoethanolamine	2.20531	4.04351	0.00049803	454.295	183.152	24054.3	30566.3	14037.8	15420.6	10094.3	15094.8	45193.4	65410.5	45997.9	139558	13972.4	42543.1	28595.6	85726.3	60618.7	81196.9	83238.6	102450	18004.5	17801.2	17074.2
M246T99	(M+H)+		1.03077	0.200453	3.63927e-06	246.207	99.344	9236.13	13021.9	12471.2	7548.98	13121.7	10783.2	15791.4	12956.4	9757.26	10883.3	8729.86	9432.43	1729.71	2079.39	3241.63	1935	1514.24	2766.64	13654.5	14350.7	12779.7
M298T78_2	(M+H)+		1.43506	0.2888	2.12101e-05	298.152	77.638	23754.9	26691.6	17720.7	26004.8	19137.5	29569.9	25674.8	18354.7	22382.6	22028.2	17301.4	15368.1	9174.72	8784.93	2016.22	4012.2	9586.21	7689.27	20441.5	20425.1	19090.1
M817T39	(M+H)+		1.57189	25.6875	4.24525e-05	817.439	39.258	1048.04	1431.04	1572.29	771.072	710.811	620.134	1381.88	625.667	1739.61	923.579	825.471	1965.58	28109.3	38442.1	18220.4	34539.1	15871.2	22882.7	16670.8	6079.41	13877.9
M111T37	(M+H)+		1.28912	0.386848	0.000105078	111.092	36.587	24400.9	26629.1	23184.2	17803.9	16117.6	24666.6	15351.4	13486.7	10630.6	18476.6	8175.46	14296.2	5801.96	7899.56	8615.17	7430.47	6471.63	15155.6	17707.5	16317.5	7705.07
M126T77	(M+H)+		1.94432	3.68797	0.000157913	126.022	76.865	15331	11254.4	21671.7	6870.94	18926.9	14224.8	12158.6	7203.84	15970.3	11280.9	21692.9	17408.4	81287.1	49423.1	33182.2	51046.2	57786.1	52848.5	24008.9	23913.4	22937.5
M817T101	(M+H)+		28.6001	4520.73	0.000205907	816.514	101.151	1684.41	2905.53	1887.11	1080.3	781.947	2431.04	4050.18	1691.54	18709.2	3522.59	25018	1138.47	1.32735e+07	7.35703e+06	3.27059e+06	6.47201e+06	1.08666e+07	7.45005e+06	3.91788e+06	3.81353e+06	3.82593e+06
M801T66	(M+H)+		24.9748	4213.25	0.000227738	800.519	66.074	1190.21	2698.94	1489.54	928.924	569.583	1836.32	4922.35	1957.52	25677	4048.98	38126.6	991.976	7.59193e+06	7.42179e+06	1.23067e+06	6.86138e+06	8.6129e+06	4.99354e+06	2.29019e+06	4.94622e+06	4.68506e+06
M397T37	(M+H)+		1.27672	0.330241	0.000473415	397.343	37.14	22039.9	29393	14252.9	14373.9	20174.3	22605.8	7575.07	7504.93	13799.1	8060.92	13930.4	5368.77	5877.65	10202.3	772.748	8667.15	6471.74	8575.13	3192.9	4083.91	4076.85
M416T89	(M+H)+		1.05672	0.603569	0.000964382	416.229	88.774	19136.3	20233.5	26985.5	16641.1	23308.9	22984.9	18330	21139.4	16674.4	19550.4	19045.4	12793.3	14591.8	11408.4	15705.1	9211.39	11406.9	15712	24071.9	22389.1	23446.3
M427T116	(M+H)+		1.61321	0.166644	0.00166176	427.118	115.556	20548.1	27456.7	39363.7	9426.49	49412.3	37411.4	11297.7	8414.43	11811.2	24140	27953.1	113398	5353.89	2583.86	10001.5	6005.78	2584.65	4069.2	39249.3	38223.4	39626.1
M553T45	(M+H)+		1.04427	0.454477	0.00168742	553.351	45.437	16478.9	18284	13893.8	25097.1	13323.2	24814.9	15801.6	22779	20850.5	25383.5	19584.3	6461.31	6788.3	8372.26	4729.66	8955.13	12808.8	9198.21	3944.19	4480.7	4501.15
M99T117	(M+H)+		1.39621	0.457138	0.00237203	99.0555	116.985	28714.2	28558.4	26871.1	25300.2	29378.1	42564.1	32995.2	28858.8	18461.4	36910.5	23918.8	34302.8	11250.8	14726.9	15186.1	2142.16	13291.7	26320.7	10736.1	27616.1	31988.3
M310T410_2	(M+H)+		2.06361	2.64803	0.00291726	310.187	410.437	26321.7	23968.1	41032.5	17970.9	36318.9	44019.4	21996.4	18302.4	19591	37052.2	39114.1	79667.8	138151	62945.8	57712	97131.2	60600.8	85608.3	72645.5	70305.9	64982.2
M467T142	(M+H)+		1.43994	0.595018	0.00315331	467.278	141.806	36285.5	55102.5	43288.2	51660.5	27615	48139.3	39938.1	52144	58042	68074.4	43248.4	49787	24322.2	28970.4	17501	28966.9	28889.9	27298.4	22186	20840.5	28250.1
M511T141	(M+H)+		3.04888	0.3412	0.00375671	511.305	141.493	87619.3	224353	149879	103236	70625.3	153390	119342	153312	184672	232200	90680.1	119419	44127	50455.6	50409.4	40287.8	39865	44097.2	65834.6	66045.5	61251.4
M493T142	(M+H)+		1.69735	0.398655	0.00402598	493.294	142.128	30912.1	72421.2	49964.7	36014.3	24105.9	51930.4	37703.7	52617	61571.3	77958	31825.7	40640.4	18523.2	17270	17733	18264.4	17587.6	16404.2	21057.1	22131.4	22304.7
M270T78	(M+H)+		7.12369	0.216126	0.00557272	270.122	77.886	524440	645296	358268	787715	341099	1.25585e+06	698338	299926	570855	608537	314694	233954	232381	187856	5143.6	32987.4	245942	141319	599487	558026	572093
M513T141	(M+H)+		1.49468	0.458961	0.00567978	513.319	140.967	31148.4	51319	37135.5	26937.8	20644.7	55407.4	27174.1	42405.5	60115.4	76264.7	35320.4	36634.3	14463.4	16796.3	17389	13639.3	20914.3	18959.2	12861.5	12127.9	11739.3
M288T126	(M+H)+		1.42947	17.1537	0.00588624	288.291	125.99	902.955	1584.01	1648.58	1452.93	1502	1550.28	1705.91	847.13	1388.02	1612.72	1285.61	1215.98	29276.1	49083.4	1322.55	32819.2	20690.7	15028.7	2604.1	3446.62	3245.85
M253T78	(M+H)+		5.01608	0.244266	0.00616357	253.095	77.886	267209	327174	182523	408881	186616	629058	354381	149972	290556	312241	158296	127498	135848	102077	2620.05	19477.5	147360	81505.7	320784	298539	277174
M157T130	(M+H)+		1.34734	0.368235	0.00652749	157.097	130.335	38470.5	37888.2	27665.8	12094.1	38901	13849.7	26040.8	45709.8	6632.88	27906.1	28689.4	12633.5	11850.1	12850.4	9735.54	8269.96	12624.8	6852.77	21149.5	21369.2	32982.2
M396T78_2	(M+H)+		6.03157	0.216393	0.00707333	396.164	77.886	363470	453301	266466	564335	253018	947657	495670	208929	403240	435625	228069	172620	165559	139563	4643.23	22924.2	182076	101575	448999	395013	403516
M143T317	(M+H)+		1.60743	2.21447	0.00753928	143.082	316.923	12838.9	42541.1	46444.4	15878.2	24671.4	27810.2	18459.7	18047.8	16104.4	42552.6	27150.2	50685	93505.5	76094.5	38851.8	64311.9	39143	64961.3	42424	40677.7	42293.5
M544T79	(M+H)+		1.44695	4.40165	0.00758885	544.27	78.657	2218.98	6879.15	11488.1	12021.9	8718.2	2562.46	2343.98	1474.23	2432.97	2568.75	4510.89	1581.18	43206.6	48394.3	3657.62	21431.5	28364.9	48128.5	17248.4	16734	16114
M578T89	(M+H)+		2.27753	0.421859	0.00861176	578.172	89.038	51991.1	93576.8	56972.5	84623.1	65100	130656	89274.6	59815.2	46440.2	88428.9	51701.2	34369.8	59883.5	46869.1	7484.64	19605	40739.3	29142.5	81700	84401.6	76517
M339T141	(M+H)+		1.07708	0.419987	0.00876249	339.29	140.934	12751.4	33053.6	20546.8	14596.2	10792.6	21346.8	18287	21105.6	22971.3	30109.5	13278.6	20513.3	6832.76	8365.16	9878.09	6349.04	8827.04	7243.24	11554.6	9416.16	13067.5
M522T78	(M+H)+		3.41147	0.227584	0.00877072	522.207	77.886	120228	152993	82496.5	188463	79325.8	312830	158668	71752.7	134110	145516	72605.2	55130.8	60264.8	45198.8	1800.7	9368.92	60166.9	36294.6	143223	136347	133990
M418T80	(M+H)+		1.37066	3.15664	0.00881937	418.227	80.393	5387.28	10022.1	17650.3	12681.7	11796.2	7170.94	5867.05	5817.94	5716.8	5338.09	9736.09	4185.41	53114.4	52815.2	8463.55	33786.6	29733.9	26347.8	21117.5	19444.7	19747.9
M769T37	(M+H)+		2.82589	16.9576	0.00907359	768.539	37.14	4543.3	3473.99	7716	6945.54	8025.51	4153.21	4013.34	5169.98	6901.67	8090.08	7507.91	4322.01	73367	62993.2	130959	112830	209154	1797.51	14490.7	13754.5	13735.7
M494T348	(M+H)+		2.03958	0.413985	0.00971268	494.211	348.402	36121.6	72304.7	91059.5	98199.6	71916.7	29268.6	43870.5	62298.3	31607.1	30918	34056.8	30876	46374.2	21856.4	21627.1	18613.6	27538	29117.1	62115.3	66657.1	65497.3
M462T96	(M+H)+		1.44353	2.72379	0.00985656	462.216	96.116	7656.99	15066.3	27776.8	18470.4	20703	6907.06	5694.26	6144.37	8011.91	9228.4	10643.6	7356.73	60140.1	65302.3	16044.1	43855.3	53331.3	24391.7	29097.1	28992.7	28789.3
M127T78_2	(M+H)+		5.54302	0.39338	0.0105929	127.051	78.061	391134	481969	324623	466663	306932	790756	437249	308708	418974	469253	288974	260590	253632	327494	38041.6	16274	266034	185071	444290	382428	460522
M924T47	(M+H)+		1.13151	0.143622	0.0109112	924.446	47.474	15574.1	20467.7	2518.63	23127.3	16487.5	2486.74	11713.2	12645.1	9613.64	6078.1	1494.63	4543.88	1006.76	1701.71	5132.14	1390.2	1408.04	945.944	3777.56	4206.62	5527.35
M205T452	(M+H)+		2.05109	0.0591924	0.0109302	205.119	452.071	77528.5	2744.09	80273	77054.9	2322.28	82623	3136.54	75096.9	2266.94	3015.36	2552.73	83016.1	4627.29	3944.64	3929.4	2515.64	2069.26	2006.01	3769.11	3496.04	4726.18
M263T288	(M+H)+		1.41944	3.37643	0.011212	263.062	287.736	6844.5	5663.57	12940	3023.06	15271.3	13536	8662.86	2521.82	5943.96	5772.82	10811.6	9638.9	35787.6	27584.1	64188.4	30140.8	16146.3	19549	20309.4	24674.5	20539.2
M99T245	(M+H)+		1.72844	0.707427	0.0120086	99.0922	244.531	60183.8	92034.8	78187.2	55360.2	83219	75968.8	67786.5	62170.3	60065.7	76589.9	79191	59974.8	52710.8	60009.9	40691.1	39964.9	55734.2	65661.4	53650	61869.4	57980.4
M485T144	(M+H)+		1.97609	0.63711	0.0129664	485.289	144.22	75225.5	122777	93807.4	71446.7	58763	108044	90338.7	123379	125314	149819	94332	107076	54337.8	63343.7	37957.3	62152.4	59339.2	60578.5	47744	47555.7	47702.4
M279T78	(M+H)+		2.94874	0.157173	0.0133526	279.233	78.117	13872.8	164858	170289	14901.9	180886	169330	10674.1	8466.35	170582	169442	30554.9	32112.2	22000.7	11721.6	12341.6	10937.9	38776.6	16464.7	21592.3	25976.5	22030.1
M1060T41_1	(M+H)+		1.10098	0.0781181	0.0134243	1059.99	41.119	13473.5	29701.7	8340.8	17157.5	3872.83	4827.3	6003.47	4416.77	19705.3	4224.84	2473.35	1945.07	998.596	2244.77	1753.97	54.7144	0	992.234	636.285	513.753	490.324
M505T72	(M+H)+		1.27707	2.07396	0.0140372	505.353	71.6815	19014.3	29661.8	34329.4	19287.8	19785.6	23940.6	19828.1	22460	37435.8	31982.1	26069.2	18968	48762.3	71727.3	38004.4	22071.3	45715.6	76557.4	13727.4	21688.9	25591.2
M466T89	(M+H)+		2.01757	0.465986	0.0160208	466.145	89.038	44358.8	82311.9	51752.6	67117.4	52972.5	114403	79827.5	47419	42480.2	79178.8	43818.5	32261.2	53528.2	44234.1	8162.28	19254.5	40256.3	26978	71545.1	72423.3	73954
M648T78	(M+H)+		4.17042	0.144908	0.016209	648.251	77.576	152883	212734	95457.2	300122	97977.9	532952	221950	94413	183174	213997	89959.3	61275.1	59814.1	38152.4	1520.66	5549.42	61348.5	35345	178407	169543	182778
M1017T42_2	(M+H)+		1.00049	0.119602	0.0165641	1017.47	42.23	13726.8	26916.3	7548.04	12798.1	3681.28	4436.84	4605.77	4055.46	18677	2992.1	2521.54	2146.65	1020.53	2180.26	2384.61	916.385	638.805	1124.79	739.748	889.965	859.922
M509T143	(M+H)+		1.2424	0.44712	0.0168204	509.289	143.005	14265.7	46900.7	31648.9	19760.8	21293.2	24587.4	29718	25149.3	67603.3	47012.5	15206.1	36923.2	14829.1	12210.7	19141.4	7686.71	10586.5	6394.84	14645.7	14947.1	14987.5
M974T42_2	(M+H)+		1.16349	0.0997513	0.0171541	974.451	42.459	20160.4	36829.2	9178.09	14809.7	6430.63	5124.2	5414.87	4876.67	27477.4	2985.58	2596.69	2453.42	1278.4	2682.5	2431.17	917.261	723.188	1197.68	1072.72	1121.25	663.24
M415T298	(M+H)+		1.1838	0.615844	0.0172944	414.745	298.358	25231.1	32554	22373.8	28960.6	43948.6	40629.4	38990.8	41801	19514.1	36313.3	29011.9	25477.7	24686	18996.9	10809	15407.6	28653.8	20734.2	34745.2	41278.9	38674.7
M1017T42_1	(M+H)+		1.33852	0.0703503	0.0180277	1016.97	41.84	22887.7	48607.2	12320.7	21636.8	6178.39	6718.46	7098.09	6094.65	33206.4	4110.83	3311.7	2882.96	0	3161.89	2792.24	751.306	39.3021	1581.17	763.419	731.936	826.63
M242T89	(M+H)+		7.76265	0.474332	0.0182866	242.09	89.038	691175	1.19168e+06	793464	1.05461e+06	788081	1.74482e+06	1.27186e+06	734028	641290	1.16922e+06	660918	476365	842349	667915	105774	298122	651980	404993	1.16386e+06	1.16116e+06	1.10075e+06
M1059T41	(M+H)+		1.05563	0.106147	0.0198074	1059.48	41.461	12384.8	30073.7	7426.32	15840.6	4078.68	4695.08	5982.66	4189.63	18898.5	3966.48	2468.02	1944.59	1071.63	2267.42	2652.88	571.112	410.559	934.264	1019.07	925.505	740.636
M153T275	(M+H)+		1.37711	0.425494	0.0198168	153.041	274.923	29060.8	30396.2	50415.3	19403.1	17933.5	46362.8	28456	20750.1	48569	38784	31359.7	20124.8	7586.4	24076.7	9100.42	6021.54	8498.2	27080.3	39470.2	34971.6	36391.2
M202T98	(M+H)+		2.7122	0.67961	0.0202065	202.181	98.215	155678	262280	198167	139385	192368	177377	320903	259483	183152	217257	160462	163533	130625	92883.9	130720	113659	111031	185816	242392	236466	230791
M1016T42	(M+H)+		1.33245	0.0915806	0.0210274	1016.47	41.801	23392.5	50238	12736.7	21832.6	6188.07	6831.35	7241.92	5791.44	34589	4357.71	3559.56	2997.03	2072.37	2747.03	3199.55	862.943	533.959	1685.47	1219.33	913.765	1221.56
M315T298	(M+H)+		1.79688	0.622065	0.021926	314.788	298.358	59848.1	76796.4	52395.3	65008.3	103008	99846.3	94439.7	100334	41266.4	81773.4	67859.2	59235.2	60277	44690	28253.8	34861.5	68578.4	47562.1	87888.3	96871.3	93970.2
M233T298_1	(M+H)+		1.18429	0.659542	0.0219458	232.843	298.358	28211.3	35470.3	26051.6	30177	46569.9	46334.8	41917.5	44272.1	20962.3	38561.5	32884.3	28285.1	28640	22598.9	16125.2	17408.6	31642.7	23944.7	39315.8	46327	43963
M354T89	(M+H)+		3.59575	0.473744	0.0220294	354.118	89.002	146806	252970	176565	224773	168850	391806	267549	146530	142739	254103	143887	99406	184527	149493	23853.5	61441.4	138543	87272.8	234083	248518	247733
M974T42_1	(M+H)+		1.55845	0.0698408	0.0221295	973.949	41.954	36332.7	71102.5	17207	23996.1	10056.7	8781.05	8380.69	7710.86	52626.1	4801.64	4616.46	4651.02	1509.35	4500.52	3105.01	853.457	0	1728.32	1175.69	988.903	1241.38
M497T127_2	(M+H)+		4.9038	0.571605	0.0223491	497.326	127.273	491075	653676	566929	458138	244163	599616	235114	373576	635708	626499	604945	409161	217017	393280	131382	189009	472207	319694	148198	148788	154397
M225T89	(M+H)+		4.26715	0.48159	0.0230775	225.064	89.038	203657	379237	248520	319474	239710	544607	389618	216535	210399	374888	210893	146172	259873	222506	32973.8	89395.8	201253	125974	350548	355371	349054
M931T43_2	(M+H)+		1.19185	0.0695961	0.0232208	931.433	42.92	23653.8	42768.5	9786.93	11692.5	7220.71	5495.47	5042.94	5387.37	34922.3	2785.25	2692.86	3606.62	754.927	2303.51	2003.74	622.057	399.196	919.18	1386.7	1104.72	1159.6
M109T116	(M+H)+		1.02444	0.380337	0.023288	109.076	115.9	37014	22540.9	13343.2	8245.34	16969.5	12948.2	31038.3	35852.9	24657.9	17518.9	33801	26353.4	6029.41	9628.77	9880.12	6643.58	3707.45	6351.27	27797	26802.9	28835.1
M279T146	(M+H)+		2.57362	2.20383	0.0239762	279.233	146.18	80489.2	55906.3	76565.2	38064.9	66216.3	97118.2	81136.1	49962.1	47907.7	74846.7	81521.6	73478.8	248779	194367	32954.1	117600	176976	142503	147534	152016	144150
M511T65	(M+H)+		1.37968	0.323865	0.0250934	511.304	64.895	27321.8	34471.5	14545.6	27669.5	14115.4	65240	12840.4	24155.8	21699.7	28324	21713.3	13365.8	12152.2	13820.2	3966.24	7404.21	14297.1	7745.26	4444.46	8925.71	8474.2
M177T298	(M+H)+		4.88417	0.586391	0.0252108	176.877	298.358	384492	551467	367309	416553	773009	782201	678455	657008	277098	572226	469790	354106	398541	309492	234115	217443	442278	318580	700429	758321	725568
M973T42	(M+H)+		1.56896	0.0805885	0.0253633	973.447	42.075	36946.1	74299.9	17881.5	25490.9	9757.73	8477.31	8810.51	8021.39	55491.7	4754.41	4531.89	5140.89	1842.73	4898.1	3223.82	1079.75	952.226	1933.36	1305.35	1149.05	1203.08
M216T46	(M+H)+		1.09434	0.53889	0.0255246	216.124	45.8405	23801.6	12098.7	24379	14383.5	26667.3	30459.4	15705.1	6679.96	10914.3	26343.3	19000.1	26482.3	17364.1	19968.8	3245.5	10863	11984.2	7594.46	21157.5	17473.8	17557.1
M112T227	(M+H)+		1.06515	0.519463	0.0281471	112.051	227.093	14261.8	38316.7	16816.6	15283.4	22911.9	37206.2	60842.3	31701.8	14239	50340.8	25075.3	18578.9	11571.6	12944.7	11391.3	15119.2	12819.5	11370.1	28807.2	31988.6	26975.7
M179T298	(M+H)+		2.0322	0.602611	0.0301394	178.874	298.358	70097.6	102976	67202.4	76079.2	145853	138841	125629	125403	53317.7	104881	84050.3	69348.3	76146.7	54914.5	46187.3	43268.3	83181.9	58500.2	124790	135947	129741
M561T78	(M+H)+		1.23722	3.32822	0.0308418	561.297	78.179	2131.35	8470.72	15196	15682.9	10664.7	3663.1	2517.55	1661.57	3481.69	3740.1	6428.89	1611.54	51714.3	56342.6	3634.81	16781.5	32882.5	24388.5	20349.2	21263.1	19277.4
M95T298	(M+H)+		1.12452	0.690934	0.0310293	94.9297	298.358	27379.6	37375.8	25459.3	29403.7	47376.4	46540.8	40421.8	40279.1	20949.7	34894.6	31999.4	27242.1	28689.8	24105.2	20787.8	18789.3	31027.3	24139.6	41269.1	44831.2	43987.1
M931T43_1	(M+H)+		1.61949	0.0704349	0.0310631	930.931	42.6215	44651.1	84888.3	17272.3	21665.5	12509.6	9839.22	9996.96	9216.14	62957.4	4877.3	4884.13	6611.34	1713.49	5694.45	3175.39	1010.07	0	1847.41	1299.34	1411.74	1582.65
M346T35	(M+H)+		1.06889	0.313066	0.0353443	346.276	35.2255	42128.7	15343	13190.2	27369.7	4646.85	16354.9	7490.46	2854.07	12755.4	11952.5	5268.44	3110.65	5205.2	12682.7	1392.93	3386.65	8856.89	5740.95	4790.48	3054.23	4946.59
M896T49_2	(M+H)+		2.28239	0.0803527	0.0362108	896.415	48.735	141814	129987	14278.5	13927.6	105002	6717.28	75356.8	67282.9	56756.8	28694.8	4564.72	30415.4	1437.04	7424.85	18146.1	2483.93	846.622	2744.81	22443.6	23005.7	23923.9
M371T503	(M+H)+		1.11895	0.458928	0.037209	371.316	503.401	35172.1	16340.9	13198.4	19603.1	20816.5	39760.4	21039.4	18441.7	15415.4	21157.3	4428.09	20578.9	11511.2	2098.36	20851	16312.1	14404.6	1317.33	23723	14424.2	19823.7
M239T70	(M+H)+		1.21292	0.640003	0.0373812	239.15	70.293	35602.2	44203.7	42179.1	31668.1	47367.9	19331.9	66659.3	19573.3	31709.1	37173	30611.6	16868.6	38815.7	24335.1	23613.4	24371.4	14459.1	15431.8	54887.8	71393.8	72921.7
M176T301	(M+H)+		1.00603	1.61566	0.0378498	176.129	301.365	36401.3	24971.2	39220	17753.8	15032.9	24857.5	22499.2	20497.4	29694.1	23127.7	29802.7	37705.6	62012.5	46820.3	21132.3	47498	40804.9	37388.9	41824.1	36035.2	31550.5
M982T47	(M+H)+		2.87075	0.058658	0.0383706	982.453	47.474	278345	148959	34990	18447.7	163522	13786.1	104057	112366	98118.5	60584.8	6630.23	53642	1887.16	9739.48	20642.9	2560.38	2390.87	1379.06	22545.9	25586	24840.2
M1024T42_1	(M+H)+		1.01118	0.0216251	0.0391046	1023.97	41.721	11861.4	30660.1	3284.89	15398.1	1898.82	2855.75	4108.54	3949.48	21506.7	3345.99	1639.18	906.773	0	1239.19	0	138.221	48.9601	0	475.065	428.716	540.717
M930T43	(M+H)+		1.71396	0.0662534	0.0404752	930.429	42.864	49398.7	103214	19413.5	23710.5	13939.9	9724.24	10878.3	10074.5	75406.7	5147.65	5753.24	7013.76	1376.44	6086.09	3643.05	979.878	595.648	1854.94	1893.46	1841.12	1997.43
M802T44_1	(M+H)+		1.06822	0.0383742	0.0410833	801.875	43.7	30184.8	37050.3	5135.1	4432.6	8883.64	3150.58	7757.7	7124.26	30099.2	3083.25	1907.33	4597.67	241.691	2347.98	19.8323	287.125	271.267	241.153	700.536	844.174	1086.27
M251T279	(M+H)+		1.36005	0.552215	0.0411668	251.038	278.675	44522.6	34400.7	17351.3	54121.2	68608.5	36757.8	36129	35932.3	49789.4	52596.2	33605.3	24972.8	34414.5	18306.1	18835.4	22062.7	35430.8	12186.2	58658.7	61499.3	56165.3
M1068T47	(M+H)+		2.8047	0.0679616	0.0421506	1068.49	46.76	282826	125335	41087.2	17199.3	159122	15886	100255	106011	115195	63367.6	5344.33	53342	1247.64	15030.1	17554.3	2734.06	2210.71	4817.49	16904.3	18482.6	19571.4
M308T305	(M+H)+		1.04309	1.71783	0.0430796	308.187	304.519	9355.93	22924.3	51719.3	39374.1	38547.1	34907.8	30234.1	24798.1	16188.8	43442.1	23616.7	25803.3	65689.1	79566.6	32611.6	76351.3	44361.1	39538.2	40834.1	28981.7	45495.9
M1155T46	(M+H)+		2.45593	0.0621467	0.0448925	1154.53	46.479	227236	91408	33506.1	12733.4	115546	14275.9	76952.5	80554.7	103655	48014.4	3714.97	40552.3	727.514	11299.9	11160.8	2393.31	1388.55	3774.31	10124.3	12009.9	12037.7
M137T298	(M+H)+		1.97283	0.522319	0.045557	136.941	298.337	54491.8	94104.8	48760.5	58053	147109	131941	121119	110814	42272.1	92741.2	65725.4	50585.7	61015	39932.2	35025.6	29756.6	73035.4	40394.1	136934	127771	123052
M308T106	(M+H)+		1.11765	2.59472	0.0466155	308.223	105.523	11623.1	10039.6	14404.9	3645.52	7618.35	22125.9	14135.3	7367.47	11833.3	19054	24212.2	21574.4	42310.1	57637	10081.3	13090.2	38108.8	18994.7	35091.4	34715	33396.2
M325T374	(M+H)+		1.67927	2.73107	0.0496251	325.114	373.516	8459.26	30299.7	32567.7	4731.14	29983.3	20307.1	29014	12910.1	14396.9	24982.3	25580.7	41182.5	99355.1	24932.4	112344	42136	29138.7	37160.3	38069.6	36839.3	34739.2
M188T39	(M+H)+		1.18704	0.491039	0.049663	188.06	38.675	38720.9	41006.7	32595.3	10518.8	23770.6	24516.9	9374.65	5228.85	50751.7	4219.67	16262.3	68853.5	34361.4	6293.43	14050.2	17681.7	7860.91	3783.46	44137.3	47702.4	48999.4
		96

## Sheet: CEU(ESI-,V-CT)
ESI- Cecum VIRG-CT (VIP>1,P<0.05)
name	adduct	description	VIP	Fold change	p-value	m/z	rt(s)	CT-1	CT-2	CT-3	CT-4	CT-5	CT-6	PEO-1	PEO-2	PEO-3	PEO-4	PEO-5	PEO-6	VIRG-1	VIRG-2	VIRG-3	VIRG-4	VIRG-5	VIRG-6	QC-1	QC-2	QC-3
M111T87_2	(M-H)-	Uracil	9.37009	0.66931	0.0350926	111.02	87.079	6.32998e+06	8.49246e+06	6.47889e+06	6.79475e+06	6.42587e+06	1.05963e+07	9.595e+06	6.87746e+06	6.10609e+06	8.5933e+06	6.03559e+06	4.98552e+06	6.94626e+06	6.5712e+06	2.20514e+06	3.74828e+06	5.97117e+06	4.75608e+06	8.65036e+06	9.00348e+06	9.20472e+06
M125T72	(M-H)-	Thymine	8.71618	0.463925	0.0241122	125.035	72.009	5.48783e+06	3.14509e+06	4.82674e+06	7.8255e+06	3.01062e+06	4.84289e+06	3.98116e+06	1.92861e+06	2.79954e+06	4.02756e+06	3.49636e+06	2.2642e+06	4.62559e+06	1.80825e+06	320324	1.00664e+06	2.04209e+06	3.71528e+06	2.79224e+06	3.11812e+06	3.03981e+06
M225T45	(M-H)-	Myristoleic acid	2.63824	0.412113	0.00353955	225.184	44.866	422406	398962	355702	570326	159395	402976	624899	451660	415667	1.97578e+06	429980	389854	152251	218480	56753	124504	212871	187026	224013	205824	228493
M341T374_2	(M-H)-	D-Maltose	2.38732	3.55243	0.0434619	341.106	374.1	46231	125047	164245	15894.1	168502	104760	144169	65470.2	58982.9	148409	145690	254731	651560	115563	777055	169120	252234	253598	201486	196643	198288
M242T227	(M-H)-	Cytidine	1.05567	0.531139	0.0276549	242.076	227.035	55638.1	106167	63436.9	66109.8	65073.2	149380	254216	127636	61046.4	184836	91419.8	54681.5	45798.1	48031.9	29203.8	44942.7	56729.6	43947	93340.4	98789.9	104015
M115T85	(M-H)-	Caproic acid	2.12081	1.58579	0.045581	115.075	84.7015	190141	258910	729240	491349	431163	551876	715766	305350	378953	461349	652323	1.31867e+06	669902	781513	427451	793718	551931	982067	563437	487694	520367
M134T151_2	(M-H)-	Adenine	1.73862	0.708844	0.0274587	134.047	151.255	238126	414872	384289	411272	374440	470884	306741	337773	520377	577874	211199	230482	286868	180263	318670	361968	193194	285042	400578	403781	382835
M452T179	(M-H)-	1-Palmitoyl-2-hydroxy-sn-glycero-3-phosphoethanolamine	1.90949	3.58906	0.000454646	452.275	178.541	65916.3	71400.1	47917.3	51687.9	25222.4	66617.3	121713	172903	142430	344558	37630.3	132300	77273.3	223161	221007	182045	203610	272850	46413.5	74346.8	78117.9
M241T35	(M-H)-	(S)-Equol	10.4265	7.30383	0.00139332	241.082	34.645	1.58705e+06	619071	63837.8	153068	1.62595e+06	24583.5	1.01789e+06	33711.4	43415.1	1.81099e+06	3.55497e+06	63412.7	3.57379e+06	4.47129e+06	1.51062e+06	8.00759e+06	6.16725e+06	6.02204e+06	888668	1.18939e+06	1.09951e+06
M811T47_1			2.66461	35.9816	1.92594e-05	811.442	46.9855	6834.96	6208.07	9410.76	5724.02	6144.21	7146.63	4538.73	2884.06	8127.35	7363.28	8399.22	4857.21	325773	98584.1	242344	279194	268762	277451	101006	102101	101781
M813T137			6.03687	280.241	2.39587e-05	813.458	137.288	7171.24	3709.69	6147.18	3527.09	1810.62	4549.97	5039.21	2317.12	5628.97	5026.13	10861.4	2532.98	1.81195e+06	1.56213e+06	591166	1.25807e+06	1.11954e+06	1.20006e+06	160613	427965	416952
M194T41			1.29345	3.13959	0.000548319	194.044	40.563	37253	39361.2	27374.5	23916	17425.9	37171.1	49559.1	69087.8	120116	70452.3	36560.9	189560	80318	84795.4	49105.1	102362	124038	132361	79779.3	115094	98997.6
M337T38			2.73135	6.51399	0.000686232	337.093	38.26	5306.43	63304.5	97092.5	36986.3	28629.5	88394.6	53038.8	46672.1	141482	51737.6	86684.3	61234.4	308875	462168	144183	558415	313895	295076	165625	168567	180788
M288T246_1			1.15045	0.502304	0.000930742	288.074	245.509	70137.2	112303	71654.4	62022	88949.7	67689	38601.7	38735.3	70971.6	45108.9	95439.2	16960.8	45472	38645.5	32667.1	26595.4	50824.9	43262.3	123791	81668.5	89177.9
M533T39_2			1.8758	1.92938	0.000980188	533.381	39.495	166786	105927	260858	113538	234644	149077	63330.9	61723.3	127100	240574	201628	300223	412019	276670	386672	330323	303204	279973	146382	134513	127977
M509T123			3.55409	0.33596	0.0010936	509.285	122.776	466132	962874	661538	686863	319405	620214	551561	775909	921693	1.06059e+06	394182	508550	189965	224910	287664	172105	169286	204843	567526	397083	398231
M483T128			2.51764	0.618714	0.00219834	483.269	128.135	415244	617417	461648	606680	330364	508768	487684	741160	2.03261e+06	771893	455404	529142	296774	316200	302392	283501	310359	309868	444531	414818	369696
M405T33			1.02151	1.74748	0.00240856	405.155	33.332	76573	65949.8	69441.9	31742.4	39519.6	89969.4	46419.1	46956.4	94545.7	69530.9	98435.4	67271.9	116064	137200	94862.8	115127	96153.6	92745.8	119237	103061	118884
M255T50			1.18146	1.96953	0.00278082	255.122	50.301	80982.7	67925.5	62343.8	50069.8	19501.4	87218	44799.2	87605.9	71968	55315.6	93803.2	85631	85903.1	145459	105997	127276	158416	101817	148101	75245.8	153530
M236T352			1.05259	2.78622	0.00310074	236.076	352.065	17062.9	22241.1	59137	6006.55	15005.2	27687.4	32334.4	20609.9	29036.5	28194.3	33641.1	16144.5	77622.3	57826.4	100094	51035.7	78199.6	45186.5	43168.5	37202.6	41711.4
M278T45			1.41444	9.45355	0.0033241	278.047	44.746	9375.14	5482.85	8475.02	7426.05	9397.08	13634.1	10602.6	15167.9	14052.1	9472.72	3609.08	13015.3	119834	7253.91	77066	141598	57238.6	105519	14307	17744.6	15316.5
M827T136			1.09477	4.70926	0.00427191	827.471	135.837	14498.1	9979.03	14742.7	5473.61	6424.05	25852.6	7966	5772.5	10815.4	14663.7	24899.5	16276.4	98493.8	92618.5	17380.2	43086	60817.4	50076.1	21674.6	24796.8	22458.8
M509T145			2.15425	0.33732	0.00428309	509.286	145.153	168663	433277	268666	228743	116892	261460	227030	326695	389312	525526	186879	229718	73824.4	83181.2	92826.8	79363.9	74574.4	94688	144797	149593	157133
M539T46			2.10217	4.65107	0.00435219	539.319	46.343	50158.6	40663.5	64526.3	64969.1	26254.9	76753	37971	31959.3	81878.5	59718.2	50911.2	52588.7	300775	286925	129788	466607	119990	199724	96332.5	100398	100797
M359T189			1.58546	0.301267	0.00485994	359.011	188.901	148745	188844	47948	142259	128601	53659.1	24542.7	32889.6	178745	35418.1	185309	22475	28179.6	34350.7	40864.8	32447.6	36610.8	41463.1	119619	112727	40735
M288T258			1.07746	0.521116	0.00493541	288.074	257.607	63730.6	111659	73339.9	49237.7	76053.8	63510.4	33230.2	38804.1	60491.3	44941	81813.2	17429.4	48148.7	45223.5	21532.2	27376.9	44960.2	40763.1	106155	85725.6	101352
M391T69			2.56699	2.79282	0.00554591	391.177	69.259	176458	123942	257936	89256.8	154592	138866	94757.5	118792	351242	145468	210177	132998	497266	419606	101129	670503	442214	497464	254657	273601	312148
M202T188			2.83274	0.485942	0.00575457	202.026	187.797	589655	657143	228604	555238	673172	340180	272248	204905	522056	274944	786488	186472	231302	246960	284851	244509	224274	247306	427422	495428	272629
M509T46			1.96695	0.433887	0.006284	509.285	45.7705	198285	203379	168182	200001	317605	407555	284800	420099	256813	211166	149670	187002	105421	48709.7	164369	114242	99577.9	116344	202760	200523	194350
M443T95			4.91957	3.44634	0.00821508	443.171	94.5105	223025	358768	777328	443061	533037	229719	154725	144875	186598	187653	184083	159912	2.23243e+06	2.33082e+06	449459	1.29367e+06	1.68072e+06	852555	861850	847585	789280
M483T148			1.60317	0.649265	0.00857747	483.27	148.021	192986	319781	247360	247732	151704	258916	248132	350238	323135	474772	278648	325071	130690	145611	125017	167263	172223	180166	157909	163133	171035
M197T199			1.2112	3.11625	0.00883916	197.011	198.708	28513	22640.8	29196.2	12781.4	24994.4	61796.6	16950.7	18444	32077.3	36556.8	34514.1	68689.5	93181.1	156608	16791.4	107713	88956.4	97434.7	112117	69713.7	105931
M507T127			1.55935	0.46287	0.00889154	507.269	126.814	77586.1	224899	156919	176319	107119	174505	154454	133414	343595	212047	68956.8	174686	73653.6	63887	131601	67319.2	51635.9	36516	131266	130775	122148
M251T33			1.07552	2.51078	0.00908879	251.058	33.4205	53485.6	43105.5	74167.1	5803.39	5332.12	15363	7781.99	36030.4	65627.7	8005.02	12955.9	67855.7	97367.5	98996.1	35355.2	101477	80589.3	81482.9	96563	74449.2	84052.1
M443T109			2.68436	2.90913	0.00963216	443.171	108.689	116632	142714	262572	184525	180633	114602	81698.9	63961.3	97264.1	106122	95547.5	73171.9	690426	709833	96517.6	468449	615031	333748	275145	273844	278387
M399T41_2			1.5174	1.96692	0.0101065	399.181	40.8735	128104	100597	144048	107853	64285.3	115390	116967	115055	148914	87415.5	143229	80742.7	306254	286043	95228.4	215428	229170	166590	214396	217569	221134
M220T45			1.17249	2.62464	0.0103714	220.06	45.396	27489.8	20976.5	77207.5	28724.7	18407.8	35794.8	45166.9	64726.1	46504.7	54706	34256.9	59688.8	77231.3	67331	149794	90568.3	43112.6	119465	50485.7	50408.6	57035.4
M171T99			1.37903	2.32909	0.0108221	171.101	99.486	66702.4	54405.9	71655.9	83580.7	51589.1	76441	74521.9	56842.7	71672.1	103145	141255	140061	206415	235433	213010	117265	94383.7	75317.8	154350	153205	156950
M407T98			3.60954	3.67284	0.0108402	407.171	98.4315	234332	285711	176887	247165	178353	217962	89544.7	101198	205677	407031	444479	370092	1.17763e+06	1.4427e+06	230419	917687	798910	355768	775145	412862	416129
M267T275			2.65862	0.311916	0.0108524	267.072	275.181	343442	381927	626290	202629	162352	534141	311744	163251	683952	422984	378171	202794	71829.3	227317	36880.5	46314.7	84246.2	235466	484024	447030	454235
M415T41			1.5878	1.89619	0.0108907	415.176	41.3655	103918	110790	205603	103984	114893	141035	281841	48530.7	913837	48710.1	157219	83146.4	361378	315801	138810	259549	188700	215211	190853	186051	194586
M184T217			2.13007	2.48568	0.0110032	184.06	217.466	112069	89713.7	254274	82591.1	54063.6	187640	198731	182546	211608	226018	146642	280499	419437	424292	91262	287977	288144	428589	259139	236574	292209
M567T40			1.53795	1.90874	0.0111793	567.259	40.181	139753	131296	142727	75194.7	185132	124849	138653	121636	210966	104361	148832	168126	207893	275978	234431	213040	421311	172335	257646	240412	242078
M263T97			1.29903	2.40204	0.0115731	263.127	97.128	70726.7	30074.7	90730.4	26286.4	38275.4	64733.2	41012.1	100055	112579	71596.3	62042.5	65625.9	179160	201495	141589	88135	83972.7	76286.8	131430	107359	131772
M335T40_1			1.09178	2.12053	0.0116333	335.114	40.306	98636.9	50768.7	53649.4	31243.9	80426.1	23277.8	53197.6	52677.3	629166	48054.3	111369	55466.4	115259	171328	51571.1	148943	125739	103904	123400	145759	100889
M227T69			1.61406	2.15773	0.0120721	227.127	69.2755	115575	53344.3	52540.8	154124	92288.8	172764	111172	106258	192079	187317	94653.3	117879	235696	186712	84141.2	318015	261343	296412	112021	118095	133015
M702T44			1.81125	3.30728	0.0130069	701.568	43.898	84731.1	37358.5	84648.5	46107	26873	90145.7	28731.8	42458.3	86256.9	29775.8	167661	127032	188877	233336	8529.37	319605	300012	172885	31303.6	31535.2	31022.2
M344T188			1.26016	0.336342	0.013207	344.036	188.181	83701.7	143702	35013	91754.8	95025.3	27823.4	29822.8	15787.7	81346.2	23975.6	198627	17556.1	25993	33445.4	22942.1	26206.8	25315.1	26539.4	94579.9	95387.5	30970.3
M399T82			15.0226	5.11862	0.0133315	399.182	81.987	456117	1.44021e+06	5.25656e+06	3.39183e+06	3.07259e+06	578960	444760	231986	648065	504218	1.03322e+06	302801	1.73226e+07	2.4342e+07	2.09292e+06	9.82079e+06	1.0823e+07	8.26412e+06	3.31398e+06	3.25367e+06	3.29547e+06
M345T188			1.16186	0.328729	0.0133508	345.032	188.27	71964	122409	25833.5	73731.6	82183	26042.4	23662.5	12596.5	85710.4	20474.4	133161	22471.6	22156.4	23109.2	19837.1	22179.5	22100.2	22820.3	76958.5	102116	31883.9
M262T47_1			1.03652	2.89212	0.0145746	262.07	47.254	27154.1	25918.1	31720.9	14141	15825	36433.6	21171.5	23912.8	29938.2	66488.5	34289.5	42342.2	96170.9	135072	23318.6	71384.5	55777	55543.7	32746.7	36842.3	36625.5
M343T209			1.13291	2.24738	0.0147478	343.21	208.649	36851.9	32794.6	84012.7	23868.4	43324.3	50689.2	37260	34940.1	33086	60538.4	34864.2	86107.8	181982	86001.6	57119.9	97245.8	96417.3	91488.9	74277.6	69615.6	143275
M194T63			1.56775	0.608765	0.0149167	194.011	63.221	222043	209771	194397	140162	310307	330738	244683	199255	218288	271729	130229	219479	157347	107137	133422	177763	129447	151672	217769	223247	219892
M201T189			5.95754	0.662128	0.0151357	201.025	188.931	3.32378e+06	4.20429e+06	3.34506e+06	3.95192e+06	3.65799e+06	1.73656e+06	1.9205e+06	1.64494e+06	4.07596e+06	1.84297e+06	4.50504e+06	1.42291e+06	1.6125e+06	2.49494e+06	2.4538e+06	2.67682e+06	2.03058e+06	2.11933e+06	3.03047e+06	3.64973e+06	2.90092e+06
M641T93			1.20408	3.27917	0.0159548	641.271	92.9275	20865.4	31183.7	45982.2	20195.5	35100.3	16223	16255	7361.65	18704.1	14133.8	17817.2	6936.59	121839	167307	12445.5	66666.6	112190	75534.2	119614	89116.9	79133.6
M308T284			1.47877	2.52685	0.0167117	308.097	284.216	41071.9	39679.2	127455	9360.54	74559.1	107704	67232.3	21472.9	29237.2	103817	121297	110325	277068	206297	171789	67028.4	182266	105863	213500	230537	232384
M463T24_3			1.07805	3.90255	0.0168214	463.301	24.091	4672.95	6378	16488.5	66086.6	4184.01	9749.9	3240.11	3290.48	9910.23	15931.3	22214.7	2706	57141.3	112820	4324.98	90889.3	68443.5	86139.7	3398.13	2578.33	2859.82
M287T268			1.05422	2.11592	0.0173502	287.148	268.036	39359.6	33213.4	79589.1	14985.8	39046.8	67647	43661.3	34534.2	31969	39305.4	40256.6	54058.2	110237	83147.2	40260.6	94881.1	153565	97337.6	59222.8	53470.2	67493.4
M495T132			2.25421	0.532878	0.0182155	495.305	132.316	317186	467729	394460	522140	142114	426393	189539	338661	455273	527583	521233	286558	147507	264844	105062	155987	270971	265274	143401	157470	163877
M281T207			1.92117	3.51231	0.019407	281.138	206.714	71423.9	48484.6	85820	31354.6	41083	108591	51312.5	52309.7	66102	203350	68350.1	82836.6	313728	187738	470273	117211	130686	138779	202205	193979	209192
M407T157			1.53902	2.41278	0.0198631	407.171	157.24	110249	62758.5	131856	104032	97084.5	74422.3	47984.9	54658.9	105932	68299	133998	429264	201883	329921	180590	423353	146531	118105	171277	199483	179629
M267T162			2.39623	0.412254	0.0205744	267.072	162.475	281031	288321	288933	278742	286117	682084	295922	114615	344879	297366	290570	182701	173903	139407	35645.6	67964.8	278416	172552	442284	414280	412079
M343T188			2.06043	0.329291	0.0206559	343.034	188.288	236467	405826	79389.4	245336	261209	59779.2	73580.2	30329.5	276855	69773.9	442873	37802	70046.4	78840.4	63412.9	71589.2	69209.6	71030.7	260636	274298	111354
M269T158			2.47909	2.27959	0.0214792	269.174	158.263	262339	251511	249568	73934.2	258303	319892	236689	189837	181912	253301	228348	269400	751604	741868	84812.3	639515	624795	384281	333386	324512	459127
M257T38_2			2.17562	2.59971	0.0218597	257.08	38.1095	124768	57832	342209	42128.4	175122	71867	70427.9	31979.2	115896	613052	181352	221357	364808	661524	262780	295680	324083	207095	71580.9	88980.5	70116.8
M393T113			2.26848	0.367131	0.0221444	393.127	113.164	268200	191881	327043	157149	171265	513686	348344	88536.6	253123	138681	147556	73649.8	229022	146039	76053.4	10962.7	85470.3	50590.9	318232	299814	299299
M149T139			3.09125	0.469329	0.0225572	149.027	139.06	390401	299213	657026	701468	520651	810978	284752	207500	420811	283663	311281	270272	569590	412116	146499	61578.5	200165	196260	658951	725041	665424
M273T246			1.08196	0.351127	0.0231181	273.098	245.508	49231.8	124787	43910.9	40171.2	79774.2	28142.3	26564.8	21331.3	53922.1	37112.8	99587	15605	30407.4	24554.4	13470.8	17179.7	23751	19155.2	78530.5	86605	48776.5
M409T140			2.3487	2.58154	0.0232394	409.187	139.696	146233	98768.3	310844	163798	167959	128033	122736	78571.4	106021	140060	123723	328079	777337	676169	323005	283597	366372	195427	341989	316634	464178
M217T190			3.93617	0.573109	0.023335	217.002	189.692	1.65643e+06	1.51406e+06	529070	1.59065e+06	1.25736e+06	886039	421458	740283	1.74277e+06	562660	1.76537e+06	879870	414590	698841	928005	827578	590603	800647	1.668e+06	1.33943e+06	864586
M393T299_1			1.61153	0.681169	0.0241142	392.877	299.208	217292	259508	208228	239226	331073	341243	331644	305903	190854	271252	225328	194403	215504	172624	105615	144340	257604	191846	267861	284696	285297
M91T125			1.92919	0.279537	0.0241964	91.0542	125.195	318488	264800	364681	225469	49830.3	43913.9	139433	100135	416056	92339.2	153962	28736.4	110675	90682.5	63168.2	21593.6	43913.8	24191	125670	146349	140741
M255T38			1.19911	1.83402	0.0248624	255.031	38.008	81558	94430.2	118264	41728.2	56250.9	135096	97398.4	95578.6	138621	73748.1	75137.6	215474	211842	199455	68934	208431	162446	116021	190025	178246	193950
M459T63			1.30873	2.19313	0.0250341	459.165	62.892	24802.3	54844.2	148124	74394.4	85078.7	27448.6	23637.7	22309.9	45284	41572.7	28838.8	18226.7	197665	142541	41270.4	202650	192429	132916	170604	166262	83624.2
M227T212			1.32638	1.51504	0.0254047	227.128	212.388	197171	164425	208069	109815	104044	296638	156101	162850	202934	375989	202438	314673	316850	282377	198681	330805	264275	243499	280119	270841	298720
M245T42			1.13673	2.46319	0.0255311	244.573	42.2565	51267.1	24889.3	88312.9	57547.8	36450.7	12981.9	43102.2	86200.7	69190.5	37537.7	35311.7	28452.6	165918	193209	92415.5	97565.5	58323.9	61199.4	121083	121670	118471
M267T36			1.1121	1.71742	0.0256028	267.089	36.306	101453	74209.7	124914	35890.1	48791.1	111362	52224.2	50176.6	104853	65707.7	84158.2	131558	204227	164447	77433.5	142445	144528	119821	125217	121180	129615
M415T87			1.84363	2.57377	0.0267331	415.175	86.755	102067	82795.3	102163	103957	93785.5	171984	210121	81490.7	133201	143840	288405	60079.1	414511	410015	73401.5	127755	434571	230077	217243	222186	342052
M272T255			2.33967	0.350971	0.0287907	272.097	255.414	204033	605575	346904	182601	336976	98934.2	103565	94395.5	207004	145995	450453	146628	166261	144273	47296.9	87633	98404.4	79113.1	378684	394739	262569
M795T94			1.86307	6.31607	0.0292838	795.407	94.499	32172	35738.2	28521.3	32987.6	11362.2	49922.4	26388.4	17508.8	33394.3	27173	27906.1	12171.9	160222	420608	24797.9	164513	60614.9	373741	16665.5	20883	18501.6
M295T299			1.4171	0.740444	0.0294911	294.9	299.189	208753	233294	202815	222127	284970	304461	300346	333353	175660	245140	212075	181397	205606	174978	113454	153112	240812	190436	230143	257697	262020
M273T206			1.48538	1.99417	0.0295561	273.168	206.007	62374.7	60923.3	202451	68889.9	71256.9	146620	63897.7	53840.1	53519.1	173171	75467.8	181070	314907	228399	153721	225728	83044.6	215659	142925	140369	160494
M685T95			1.43502	2.57799	0.0298585	685.26	95.056	49144.6	64281.6	107591	60921.1	70561	31408	29600.3	26590.9	37094.8	32433.9	29996.5	14673.9	234269	275158	38195.9	116797	230423	94867.8	125807	130001	114518
M415T182			1.69885	3.68561	0.0305972	415.176	181.726	25384.3	36976	108622	50263.6	58626.3	24514.2	16150.9	16621.9	35348.9	22127.4	27030.7	33265.8	273352	373215	40199.2	85281	240913	108889	87759.4	105286	82695.2
M311T299			1.7598	0.641324	0.0307254	310.932	299.146	237869	298701	206229	242135	408202	395067	366023	341773	194994	306647	247725	212356	234799	171141	121577	143419	281138	194745	315557	326002	328584
M212T130			1.28209	1.68324	0.0314546	212.135	130.184	159638	117737	146770	57335.8	122180	181931	142470	165234	144329	218150	119261	185447	284291	189657	116745	331774	194377	205498	194971	192263	200479
M495T88			4.92016	0.471519	0.0314776	495.306	88.293	1.76131e+06	2.32316e+06	1.74817e+06	1.01378e+06	590748	2.67091e+06	737904	1.84929e+06	1.57842e+06	1.20509e+06	1.47103e+06	746850	704452	901783	607460	365849	1.51321e+06	673405	926605	868191	618053
M309T41_1			4.72173	2.12235	0.0337511	309.135	41.0085	956569	789400	2.25986e+06	118759	531813	914074	701971	692095	1.06313e+06	568689	1.42874e+06	1.17214e+06	2.41491e+06	3.02291e+06	1.05468e+06	2.00773e+06	2.13318e+06	1.18907e+06	1.72959e+06	1.69912e+06	1.75791e+06
M271T126_2			1.24541	0.299288	0.033822	271.133	126.134	41508.8	71510.6	38530.1	92830.3	81036.1	194229	38807	25769.1	33491.9	30823.1	35698.8	19797.8	20198.4	14856.8	66600.3	14342.7	24749.1	14776.2	61224.5	62381.7	62603.8
M265T180			1.65034	2.2453	0.0339943	265.143	180.362	114596	73388.3	133402	63518.6	73963.7	172607	90982.8	76296.6	121118	92851.2	100748	583859	332949	407117	60127	197238	254588	165829	210363	208215	217206
M407T136			2.65628	2.70125	0.0346929	407.171	135.917	331113	185757	229290	313866	234205	165720	135099	326801	290099	178986	363865	770441	591111	636239	650698	1.43195e+06	352670	281027	454669	436398	462191
M553T39			2.08214	2.06476	0.0351664	553.28	39.495	186086	181510	280555	190614	340058	135926	174010	131664	277474	126876	169386	161767	342884	639003	667257	263868	638529	163103	375289	334623	315717
M491T299_1			1.29427	0.661125	0.0359414	490.853	299.339	136039	165964	121409	143476	223752	220451	212893	206434	110428	166296	142719	127320	139209	99871.9	64567.2	82231.4	166641	115937	176370	184858	185130
M457T103			1.26357	2.08458	0.0364895	457.328	103.034	103616	53254.1	76271.8	65945.5	40539.6	79664	73811.7	54581	66503.7	72161.4	404562	92288.1	124015	181759	15860.3	177052	232577	142783	70835.4	80726	79621.5
M271T189			1.14236	2.10474	0.0365567	271.153	189.108	58461.8	56792.3	83746	41643.2	38212.6	86318.4	83961.7	68573	58538.2	34941.4	65535.8	45188.5	166564	172701	44276.2	92380.8	212668	80008.1	121938	119814	139286
M251T111			1.60075	3.05912	0.0368674	251.127	110.728	85974.8	30211.2	83979.9	43315.3	25467.7	97916.6	42845.9	40174.5	103139	119084	135044	102169	235678	394791	39536.8	212490	113166	126624	169378	170234	174981
M344T268			1.83493	0.201558	0.0370106	344.035	267.625	294486	298224	11321.6	176805	168573	13418.4	14545.7	91169.8	314115	132876	177093	73329.2	12933.8	60917.9	14120.6	75202	8737.37	22154.5	144271	256486	88347.6
M407T102			1.58026	0.282006	0.037317	407.143	102.386	156805	104008	127939	13668.4	90059.2	297388	282029	75527.6	115711	60504.7	42927.7	28625.9	59266.7	34491.9	53862.6	6848.41	46206.8	22071.2	275110	254505	252990
M541T41_2			1.34206	1.71617	0.0374235	541.278	41.381	158134	155390	102316	142258	198619	176683	294904	149056	265628	81773	157287	153437	270239	273447	115450	330829	426978	184931	288233	268775	289820
M271T211			1.19398	2.1235	0.037658	271.153	210.66	49460.4	46299.6	121117	32175.6	38605.8	69754.5	55065.2	47626.1	43574.7	137946	67612.3	133593	212400	169560	43728.4	134786	84509.5	113983	101390	96230.3	104697
M283T221			1.87688	2.04252	0.0379221	283.153	221.463	126245	99776.1	311596	83156	107689	219846	127896	63748	126536	121884	130376	249124	435764	489771	77995.8	292173	343639	297601	212709	207581	229762
M409T299			1.81029	0.608343	0.0382607	408.907	299.208	221309	300155	189785	245137	432287	400760	364284	348354	183386	293736	236299	214972	227580	161407	101876	129681	288265	179780	326877	324429	327029
M551T33			1.31011	2.0511	0.0387267	551.3	33.332	104466	72236.9	134347	100276	74348.6	78019.9	94094.1	57313.3	94652.8	53190.5	84621.1	60976.8	231358	264209	154512	95849.4	329781	80485.2	135905	137091	137642
M227T186			4.32662	1.86657	0.0388467	227.128	185.829	1.09409e+06	735823	1.31266e+06	360981	585729	2.17688e+06	1.14165e+06	969889	935705	1.60962e+06	1.64501e+06	1.77829e+06	3.1026e+06	1.57048e+06	1.16347e+06	2.23028e+06	1.90116e+06	1.72828e+06	1.75878e+06	1.65168e+06	2.172e+06
M589T299_2			1.41391	0.585579	0.0389277	588.83	299.208	128471	171945	110585	139502	249602	247445	222491	212899	103075	171418	133184	118337	133458	86183.3	52722.6	68764.3	170332	101962	193367	194639	196130
M115T299			1.11929	0.747832	0.0390221	114.979	299.481	132163	158341	129520	145125	200679	209475	194916	187549	117944	162562	143218	118102	135622	119188	86305.9	104568	155913	127765	158971	170014	184488
M465T24_3			3.41531	3.01949	0.0391942	465.318	23.967	64089.8	93980.7	162713	1.11448e+06	86084.3	216210	55319.8	90562.6	210882	359608	411309	34456.7	1.02824e+06	1.20916e+06	55894.4	1.27765e+06	941312	734270	52837	35341.7	45944.4
M159T300			1.21968	0.701889	0.0411156	158.969	299.692	131752	169928	128960	149228	217969	216002	216476	208448	112673	175011	148124	131046	132570	105922	81626.6	90826.5	176473	124184	166430	183750	181975
M413T65			1.28943	2.00621	0.0413692	413.16	65.109	231401	76531	76801.8	52203.1	57277.2	75337.9	63836.9	50005	79527	167112	94211.8	181159	256232	240018	60947.1	180124	242178	163142	158458	166814	160979
M687T300			1.23242	0.515107	0.0425635	686.806	299.702	82845.5	113308	66191.2	86005.9	197067	169895	156123	146112	61189.5	114699	82951.7	78219.5	83769.6	51103.6	27530	37245.2	109735	59079.2	137367	132945	130570
M360T134			3.6328	2.72129	0.0433211	360.19	134.044	649865	378565	296795	159465	228754	625593	451581	295507	326156	429683	536328	388590	1.56857e+06	1.8878e+06	177840	721457	1.49064e+06	518881	977318	972364	952580
M203T212			1.11053	2.12578	0.0434986	203.127	211.533	45745.9	27338.1	91825.1	15561.3	27081.7	106009	54597	48090.7	36656.6	65809.2	35422.5	100355	187598	119069	36474.1	120636	118653	84133.1	73167.9	61650.1	102708
M507T299			1.40943	0.573008	0.0439743	506.884	299.339	125155	166944	97225.4	135736	258497	238946	219112	206120	100221	166873	127757	115714	127146	86749.7	50787.9	64555.7	165030	91633.3	190387	193109	187256
M359T156			5.58742	3.05465	0.0445308	359.188	156.113	1.1192e+06	586448	771664	294297	472025	1.4045e+06	625349	412903	641641	770423	1.07277e+06	1.22183e+06	4.24542e+06	3.91806e+06	265744	1.39334e+06	3.23173e+06	1.14413e+06	2.02908e+06	2.0643e+06	2.10121e+06
M359T134			7.6446	2.48827	0.0453912	359.188	133.821	3.63037e+06	2.0143e+06	1.5388e+06	867321	1.21222e+06	3.35397e+06	2.37534e+06	1.52439e+06	1.80336e+06	2.42702e+06	2.9761e+06	2.07062e+06	8.71622e+06	6.77288e+06	875151	4.01503e+06	8.20921e+06	2.80595e+06	5.47119e+06	5.39766e+06	5.42576e+06
M85T125_2			2.55537	0.452112	0.0461475	85.065	124.784	281141	360476	303496	421621	423049	775446	279079	197307	253460	242987	236754	189308	247073	139966	525698	42858	106361	97814.6	467618	451269	472931
M343T180			1.7373	2.29037	0.0465022	343.21	179.911	100399	54955.6	216295	46640.2	70204.3	179154	85756	92771.2	85342.3	115556	55568	187318	407661	440688	92924.8	175363	206416	206106	161528	142798	185992
M361T134			1.64368	2.53086	0.0466374	361.185	133.767	144608	87787.7	69611.8	34144.5	68311.5	145396	105202	67328.7	75402	95483.5	122439	90250.7	366120	410763	45927.3	164980	284853	118972	201202	216587	219516
M357T137			1.99961	2.34371	0.0486204	357.171	136.843	278675	140981	128596	49907.1	94515.9	271128	139414	102340	131690	153937	221265	181339	633551	462907	78131.1	305301	570110	208875	446648	385483	372876
M175T90			1.29896	2.9792	0.0486602	175.096	90.3135	17466.3	15936.6	134389	15517.7	40411.9	29473.4	22459.8	15698.6	125874	21784	28381.1	26182	188735	16828.2	111636	65851.3	230829	140438	65310.7	62131.1	54390.2
M360T156			2.20326	2.68649	0.0497347	360.191	156.278	206588	119771	161286	56958.1	102825	265197	124013	80906	123503	148641	212706	235730	758012	589556	58443	259143	577560	209046	387121	386721	389591
		121

## Sheet: SER(ESI+,V-CT)
ESI+ Serum(VIP>1,P<0.05)
name	adduct	description	VIP	Fold change	p-value	m/z	rt(s)	CT-1	CT-2	CT-3	CT-4	CT-5	CT-6	PEO-1	PEO-2	PEO-3	PEO-4	PEO-5	PEO-6	VIRG-1	VIRG-2	VIRG-3	VIRG-4	VIRG-5	VIRG-6	QC-1	QC-2	QC-3
M136T283	(M+H-H2O)+	Dopamine	1.82205	1.17999	0.0463257	136.074	282.708	93187.6	120195	102590	115364	107895	123610	117726	146341	170845	141924	127027	86075.8	129206	125924	104023	149441	135022	138531.5622	116497	117937	116029
M226T166	(M+H-H2O)+	Cytidine	1.24719	0.526814	0.0434501	226.081	165.916	45257.2	18416	17729.9	12315.1	19720.7	32944.8	8311.55	19804.4	21506.3	6764.64	18344.6	12559.1	18456.2	13634.8	16079.8	11565.9	9181.2	8199.194611	17391.2	15164.4	14613
M202T287	(M+H)+	Cysteine-S-sulfate	1.13855	0.744272	0.0361072	201.982	287.429	12136.4	15111.9	19111.9	14305.4	19563.2	19374.4	17791.4	13201.6	19594.3	17982.2	13794.8	19879.4	9994.86	12466.5	10217.2	11426.3	16262	13765.0422	13859.7	11886.2	13440.4
M118T251_2	(M+H)+	Betaine	21.4639	1.18076	0.0322598	118.086	251.243	1.49084e+07	9.65003e+06	1.17236e+07	1.35989e+07	9.80985e+06	1.52337e+07	1.4156e+07	1.2617e+07	1.43414e+07	1.71824e+07	1.20968e+07	1.21496e+07	1.6297e+07	1.43318e+07	1.19056e+07	1.58775e+07	1.39744e+07	16081391.45	1.19026e+07	1.25161e+07	1.12789e+07
M811T126	(M+Na)+	1-Stearoyl-2-oleoyl-sn-glycerol 3-phosphocholine (SOPC)	6.30599	1.79564	0.030753	810.596	125.569	121318	211563	86401.2	337253	187714	196116	201153	600107	324106	109376	199416	201107	303836	563120	254914	275702	261463	388652.7307	134731	118909	118589
M518T167	(M+Na)+	1-Palmitoyl-sn-glycero-3-phosphocholine	1.45828	0.835992	0.0289225	518.319	167.351	143716	108968	113992	168844	118939	102865	103377	124906	126955	129692	125388	90600.4	99397	111629	110608	93661.3	122931	94890.0995	97674.3	125289	134285
M295T45	(M+Na)+	16-Hydroxypalmitic acid	1.32403	1.37343	0.0261728	295.225	44.925	46853.1	56751.1	57074	49898.5	57244.3	69113.5	77192.7	76630.6	84903.5	72037.8	70477.5	65986.4	52406.2	81726.8	86733.1	107286	64751.7	69851.55967	72688.7	70132	70961.9
M831T48	(M-H+2Na)+	1,2-dioleoyl-sn-glycero-3-phosphatidylcholine	1.33178	1.32077	0.0253767	830.564	47.713	38126.7	32117.2	32469.6	34941.8	45342.7	45816.2	37435.4	55388.2	39717.5	40798.5	36063.9	30019.9	42670.2	75125.1	49417.2	47022.8	47121.6	40853.33455	60250	68470.5	67386.2
M118T58	(M+H)+		1.20042	0.854687	0.00958708	118.085	58.1275	39474.9	64912.9	63766.5	69677.4	61470.7	61410.4	55889	54388.5	60428.1	42132.8	41049.6	44513.7	53896.3	54010	53288.5	43717.6	55133.2	48250.96118	44870.6	45553.2	41161.6
M1000T103	(M+H)+		1.36424	1.86258	0.023395	999.595	103.494	12942.2	11105.4	17825.2	11177.8	6512.74	16772.3	14870.5	19248.9	11909.2	15882.9	17531.8	11372.2	22507	26855	6788.28	17017.7	26577.4	42435.35942	12851.6	12546.6	13847.9
M769T35	(M+H)+		3.92667	2.98182	0.000454293	768.533	34.525	39146.2	19799.6	31139.7	43297.6	24761.1	35775.5	40057.9	30669.8	44267.7	41237.9	43120.7	24939.3	117826	78980.6	58608.4	135506	110625	76688.42074	53775.7	55154.2	63561
M315T88	(M+H)+		1.17478	2.72425	0.00350777	315.251	87.839	5263.93	6177.58	4098.69	3586.66	4259.9	7424.06	17268.5	9821.35	10272.9	5383.16	5849.47	6953.78	3814.71	17337.4	19466.1	13079.8	13616.3	16622.15667	13903.6	14258.4	13975.8
M1087T45_1	(M+H)+		1.10022	0.664401	0.00440976	1086.71	45.147	9755.5	13148.5	15451.4	9957.43	14787.9	12751.8	11174.8	13820.4	9087.83	19446.6	12426.6	13329.7	10465.7	7631.68	6145.57	7614.18	9270.94	9268.430333	12504.8	11498.7	12074.3
M342T44_2	(M+H)+		1.10309	1.42783	0.00446891	342.298	44.085	21475	18966.3	23575.6	20625.1	20314.4	24517.8	33589.4	25698.5	31115.9	22591.6	26755.9	27201	20747.9	34843	36212.8	34904.5	28532.8	29625.75928	25676.7	26103.1	25992.9
M534T44	(M+H)+		2.69052	1.83097	0.00502148	534.342	43.8005	66138.6	43366.2	38746.4	37878	29605.6	29654.9	51696.1	57499.7	39228.1	58915.5	37880.9	40117.8	71593.4	86545.1	38186	84717.2	88207.6	80051.844	52784.8	51951.6	55914.5
M999T44_1	(M+H)+		1.79998	0.503425	0.00521389	998.658	44.41	26161.2	18002.2	34362.9	23298.1	38883.1	28963.1	22821.4	33662.4	18776.5	56893.8	27943.2	35631.3	25613.1	10259.5	9520.22	10818.2	13283.3	15922.09374	28120.1	24558.6	27121
M534T46	(M+H)+		1.06674	0.626536	0.00683877	534.392	45.7315	11919.8	12427.2	13229.4	14749.1	17815	17863.9	10192.6	15857	13895.4	19526.6	15553.7	16688.8	11515.1	10892.9	6921.17	7995.49	5142.79	12670.50555	13006.1	14931.2	14355.3
M240T51	(M+H)+		1.88006	0.743072	0.0073525	240.179	50.774	71648.3	50764.3	72351.7	67990.6	68498.9	59919.5	41541	155118	131860	162878	44359	42366.6	44149.7	60017.3	43277.4	37265.8	47653.3	58306.22087	95998.3	83617.1	95002
M490T45	(M+H)+		1.18613	0.648017	0.0102454	490.366	45.251	13054.7	14779.1	16354.7	18263.7	22295.9	18784.8	13422.9	16754.9	15631.4	22402.2	17232.7	18469.1	12140.6	12463.1	5966.54	11410.7	16036.6	9073.497333	15203.6	16382.7	14994.7
M363T34	(M+H)+		1.39208	1.6541	0.0104244	363.307	33.818	14125.2	14412.5	9577.64	18353.4	12739	6869.53	11129.7	11499.2	11391.8	12311.5	12542.3	10761.3	17031.3	30922.1	17652.1	19974.2	20225.1	20034.77576	16074.8	13575.1	18496.9
M141T274	(M+H)+		1.85768	1.5088	0.0141982	141.112	273.524	42478	42981.8	37325.9	43639.8	65068.6	63142.7	41333.4	56672.2	83056.5	74221.1	38532.5	46306.3	72511.6	69544	94036.1	80636.7	44427.7	83390.858	44602.7	45186.6	72585.8
M195T51	(M+H)+		5.0156	0.713554	0.0153757	195.122	50.717	322207	264056	437806	315371	382123	336188	190717	1.35688e+06	868597	1.28578e+06	191513	214630	209251	307827	210517	172171	259503	309047.68	542274	568248	574382
M783T49	(M+H)+		15.1315	1.41272	0.0156923	782.567	48.667	1.40499e+06	2.32906e+06	1.40048e+06	2.95591e+06	2.16327e+06	2.30006e+06	2.62806e+06	3.01257e+06	2.53979e+06	1.85047e+06	2.74249e+06	1.73922e+06	2.94163e+06	3.64028e+06	2.52893e+06	2.8973e+06	2.56517e+06	3161603.829	2.75889e+06	2.18625e+06	2.31881e+06
M533T45_2	(M+H)+		1.17874	0.538658	0.0167917	532.875	44.791	13966	11170.5	18297.8	15759.3	23724.8	17999.4	12059.6	17603.8	13569.5	31543.4	19765.7	21106.9	18130.8	7743.12	5118.64	4189.31	8231.7	10946.6052	16022.4	15328.3	15807.4
M767T48	(M+H)+		1.50187	1.84338	0.0168949	766.569	48.3975	8055.76	13902.5	8820.71	14315.8	16472.7	10988	16540.6	25630.1	21480.9	12718.2	14995.6	10047.6	23909.4	38011.2	17831.9	17729.7	17764.5	18500.82444	15905.3	14483.2	12994.6
M782T48	(M+H)+		1.43066	0.569654	0.0169614	782.008	48.171	14989.1	11929.7	19014.6	11234.6	26880.9	15642	14623.8	24761.4	12232.8	49806.5	19367.5	28203.1	10007.5	8697.17	6975.02	8832.15	9040	13237.45808	16728.1	20030.8	18759.5
M610T184	(M+H)+		1.01911	0.730553	0.0174462	609.553	183.855	15088.5	18025.2	16524.3	15494	15664.4	16561.7	14336.8	14155	14624.8	10525.7	13775.3	21074.1	8821.27	17015.7	14494	13406.4	8971.98	8415.950143	8603.56	12751.6	9630.38
M812T48	(M+H)+		6.98969	1.55045	0.017963	811.6	48.403	244124	433261	180350	524446	356103	369036	421065	730849	468832	225315	393962	318114	468200	677996	432665	538203	464314	685911.3033	263645	236521	221760
M828T49	(M+H)+		1.50376	0.564974	0.0188003	828.049	48.667	18869.4	24783.8	25589	24515.6	35362.9	28630.6	24968.2	35411.8	23146.1	49194	32513.2	35150.1	23294.7	8042.7	11237.3	6101.48	13634.2	26815.04575	27114.5	23102.1	26509.9
M955T43	(M+H)+		1.59832	0.590504	0.0188251	954.631	43.258	27487.8	22083.9	34452	25594	43454.9	29398.3	22302.8	36888.4	23517.8	72172.3	31707.5	40759.4	29489.8	15649.3	12401.5	8419.55	17163.1	24626.52835	30312.5	28004.6	32516.7
M484T35_2	(M+H)+		2.22853	0.666024	0.018859	484.385	35.023	68362.2	65384.1	91302.8	83327.5	94969.4	108696	55167.1	58532.5	56947.5	59486.2	80820.3	74569.5	81601.5	58987.6	34316.5	37967.4	73094.3	55064.63331	83686.6	81927.4	68221.6
M237T24	(M+H)+		1.55767	2.05859	0.0190531	237.084	24.2215	32514.5	10607.5	23703.3	6435.79	4647.78	19222.3	18149	10393.6	27283.7	17943.8	18623.5	20226	22797.8	26838.1	27420.2	46939.9	30166	45791.73661	21792.8	22751.5	24946.5
M807T126	(M+H)+		3.98438	1.61183	0.0198935	806.565	125.845	76673.5	101880	59977.7	138306	152192	119034	129342	179250	143880	88038.9	107649	111315	190699	255177	121832	142283	159903	174675.3419	159613	130567	121937
M451T132	(M+H)+		1.5459	0.395842	0.0215346	451.211	132.396	6798.58	9558.92	25847.1	9638.59	20820	12342.9	7095.91	65833.3	49315.1	57932.4	6741.4	8095.49	8067	3940.82	5286.72	4084.2	4541.7	7728.572281	10560	14195.1	7338.99
M144T251	(M+H)+		5.80619	0.693985	0.0215712	144.101	251.028	377803	389638	367747	255922	435579	273886	309823	361895	337958	153176	358623	239865	143504	234545	309623	316438	255107	198551.4198	248524	262356	278428
M598T46_2	(M+H)+		1.14693	0.577993	0.0220269	598.412	45.577	13260.2	10947	15587.7	10386.6	22171.9	16748.6	12028.2	17016.8	12126.9	30841.5	17541.5	21542.2	13879.3	9549.73	5518.41	3692.68	8547.9	10312.32725	13564	12714.1	13624
M277T45	(M+H)+		1.943	1.55355	0.0220555	277.215	45.204	67178.1	71300.8	73593.5	52471.3	64084.3	99515.4	128371	106064	137020	88536.2	93647.1	101881	60331.3	109479	122942	159551	101306	111531.866	94660.8	99041.4	92478.9
M124T51	(M+H)+		1.44904	0.779883	0.0230728	124.057	50.717	69559.7	60427.3	56515.9	48212	47599.2	73174.9	40696.3	46816.6	50330.4	34574.6	41367.9	58882.2	53963.1	39590.5	48130.6	41353.1	49415.5	44786.94154	41352.5	43551.7	46048.7
M538T104	(M+H)+		1.16575	1.43328	0.0240098	538.255	103.766	11354.7	16165.9	17616.1	14703	12109.8	18347.3	16591.1	12471.6	16205.6	24094.6	17153.9	22558.8	28970.2	22583.4	13514.4	18237.5	21772.4	24342.39071	14799.7	14124.2	9173.52
M297T46_2	(M+H)+		2.30825	1.42478	0.0245991	297.241	45.971	101060	122884	120245	113823	114410	153261	171537	164564	193316	156053	149957	145702	116191	188462	199052	237515	140334	152383.8935	142491	147467	144522
M920T337_2	(M+H)+		1.04436	0.839389	0.0258135	920.459	336.729	32889.9	35923.1	34163.1	34018	34388.8	37020	31280.3	32394	35104.5	32686.3	32111.5	37696.5	32351.9	25664.8	35831.7	32456.7	23700.4	24925.52935	31596.6	30212.6	35147.2
M805T127	(M+H)+		1.65633	1.45969	0.0262448	804.547	126.664	19609.2	22370.9	15229.4	30949.9	26099.6	21921.5	27758.5	31970.3	30220.7	17861.3	26664.3	21432.2	39359.9	47014.1	27509.6	27118.2	29120.2	28659.2861	30987.9	28069.8	27633.3
M136T138	(M+H)+		1.33165	2.03786	0.0266123	136.086	137.729	12729.4	17840.7	20896	14727.4	16346.8	10762.6	13141	16903.1	32081.9	19485.6	45324.7	14172.4	17885.5	25185.2	14166	43187.3	50915.2	38799.41333	21038.5	20449.6	21188.8
M200T252	(M+H)+		1.52988	1.20684	0.0266505	200.075	251.61	50701.9	44241.5	48827.9	60732.7	42374.4	54429.4	53830.9	56070.9	51207.6	55095.5	58176.6	48390	63192.8	59258.1	52831.9	69709.1	52345.4	66292.9665	47460.9	51624.3	49197.1
M833T125			1.47467	1.53281	0.026688	832.577	124.705	10596.8	15364.1	10933.4	22273.8	14906	18137.4	15410.1	27478.9	21588.1	11920.9	15784.4	15409	26790.4	37644.1	17217.1	18966.2	19757.8	20967.42391	17090.7	15017.3	14224.7
M867T40	(M+H)+		1.42768	0.62445	0.0270002	866.578	40.333	23642.4	21324.6	30583.8	20670.2	36716.8	27445.7	21286.4	33589.3	21255.3	53339.4	24728.6	34628	28224.4	14755.8	9747.36	13421.2	11316.8	22685.86678	23015.8	24655.4	24704.5
M817T185	(M+H)+		1.2124	0.824364	0.0272602	817.071	184.544	45619.8	35609.6	39338.9	42702.6	48346.4	39216.8	40592.3	42888.9	43298.3	46663.7	36696.1	51184	35575.1	26504.9	32671.9	32245.5	40738.3	39042.78175	38497.2	36860.9	36464.9
M783T127	(M+H)+		8.38501	1.75908	0.0275229	782.566	127.183	228525	364644	196822	592366	374416	338492	404118	603667	580031	258102	421713	351233	644451	1.01848e+06	474266	492620	474344	581581.9703	397479	365998	338926
M760T48	(M+H)+		1.05459	0.656305	0.0276274	759.997	47.7635	10353.8	9316.78	13306.6	8909.43	17264.2	11467.5	10778.8	14107.6	8231.75	33935.9	12475.4	19638.6	8198.18	5373.06	11383.7	6263.54	6180.17	8948.532048	11067.9	12356.8	14358.1
M446T32	(M+H)+		1.24966	2.10732	0.0284661	446.392	32.11	2624.99	5806.82	5336.5	9877.61	1588.41	4686.73	4723.96	9848.35	12482.9	5116.58	5087.28	5747.7	17401.5	13852.1	7157.31	6219.98	7453.26	10969.14469	4321.18	4270.98	4329.17
M154T138_2	(M+H)+		4.93208	2.16339	0.0292071	154.097	137.729	154932	224835	256048	172020	202053	139894	163710	212421	417849	247836	611449	165838	227627	325505	176484	538692	731566	487555.6474	265748	259882	279911
M471T103	(M+H)+		1.21986	0.52036	0.0299854	471.02	103.13	14472.9	11007.4	19992.5	4875.82	9485.55	16474.8	6498.59	4766.3	6724.62	12911.1	2095.89	13723.6	5982.63	8965.38	3914.08	10071.7	4508.7	6265.605667	7890.61	9369.05	9805.02
M854T35	(M+H)+		1.03781	0.532665	0.0300374	853.531	34.974	4552.87	8423.33	9216.29	7635.22	12077.2	16185.3	8385.87	9540.26	8756.12	12137.2	5749.21	6510.41	4020.69	6480.47	3032.39	3645.04	7073.33	6690.695375	9384.45	8562.46	7809.15
M95T138	(M+H)+		2.19159	1.99524	0.030218	95.0593	137.825	39304.5	51687.5	60758.9	40498.2	48170.1	33456.2	40342.2	50363.8	92310	57187.4	126889	41293.8	54351.4	70002.3	40194.3	122912	150595	108391.3308	61147.6	62261.5	62344.7
M956T44	(M+H)+		1.23056	0.758175	0.030268	955.636	44.174	26747.5	26818.8	31472.9	27780.9	38327.6	30338.6	25381.7	34308.9	26505.6	52670.2	28799.6	34260	29419.1	23019.9	15089.3	18878.8	22340.1	28851.1248	31781.9	29473.9	30856.5
M1054T104	(M+H)+		1.24986	1.92607	0.0303315	1053.68	104.193	9354.82	8019.79	12062.1	8006.67	5660.48	11502.6	9999.9	12127.3	9205.83	11655.6	12598.5	8540.99	18264.7	17910.3	5396.48	15887.9	17702.4	30014.22278	8305.14	9677.88	9583.28
M511T44_1	(M+H)+		1.08293	0.533782	0.0312813	510.862	44.174	12426	8556.66	15573.6	13418.2	22447.3	12699.1	11288	16511.9	11943.2	26809.9	15423.5	19446.9	15374.6	5463.43	3855.65	3478.8	7296.13	9967.339	14048.5	11709.1	12299.5
M1056T105	(M+H)+		1.26376	1.68061	0.0320798	1055.63	104.823	11708.1	11110.9	13996.5	10155.5	7088.83	13933	13511.7	16100.6	11652.5	14705.4	14897.2	11499.4	24290.1	20972.3	7087.02	14331.6	21222.7	26365.31804	12287.6	11353.5	11547.6
M1043T45_1	(M+H)+		1.09178	0.655517	0.0323314	1042.68	44.918	16945.4	13744.5	22579.2	16984.4	23803.1	19839.1	15448.9	23339.4	15088.8	34487.1	16803	24322.7	17536.6	18140.1	5890.1	7607.5	10446.8	15039.43659	18165.9	17013.7	19091.2
M807T48_1	(M+H)+		5.77114	1.35211	0.0337879	806.566	48.392	459999	544276	327233	634682	851049	672543	619873	776899	676897	526694	532196	519135	727391	892466	664281	721852	849454	863121.232	820671	823439	728636
M473T184	(M+H)+		1.01068	1.23243	0.0358984	472.552	184.466	42981.5	43130.1	49408.7	45653.6	58358.5	44383.8	57673.8	61683.1	56330.7	54301.6	45346.3	57153.9	59027.5	43654.4	59015.1	54448.5	61106.4	72655.77956	33852.8	51087.2	41553.7
M850T49	(M+H)+		1.40544	0.61071	0.0369057	850.062	48.894	18094.2	26224.1	28454	23449.6	34959.9	25780.4	25897.5	40957.5	27244.2	47891.9	33395.5	36837.5	24739.5	10204.6	12273.5	6631.72	13248.2	28760.76158	26159.8	20414.5	19970
M658T167	(M+H)+		1.55649	0.621082	0.0372701	658.062	166.953	78073.6	72964.3	48391.9	118746	82554.5	93087.2	108490	76531.2	64373.9	70019.9	80596.1	47523.9	74307.4	71545.3	44708.6	34708.5	19725.7	61705.68063	41313.9	66361	68766.2
M386T122	(M+H)+		1.01953	0.592387	0.0373978	386.206	121.684	4382.45	8509.55	16405.5	12233.7	12708.3	10690.8	8282.06	30899.1	21097.4	15989.8	5493.13	7279.76	6687.56	3716.27	6568.56	4890.04	7568.16	9033.295647	6256.73	7203.91	7563.98
M126T274_2	(M+H)+		3.9167	0.656761	0.0378355	126.022	273.531	411645	359727	235699	236377	362705	283664	300027	160198	145130	173797	248977	203617	346575	242794	223122	156357	153375	118936.165	230012	227162	237401
M590T38	(M+H)+		1.07271	1.33532	0.038136	590.421	38.232	16903.4	19710	28059.8	34494	36623.9	35278.7	27990.6	23324.2	26235.9	27380.5	33316.1	23937.3	36412	42283.6	42475.8	42117.9	34086.5	31057.59263	30303.9	33546.9	33025.2
M875T42	(M+H)+		1.54983	0.610401	0.0393209	874.64	42.105	33041	25369.4	35018.6	33920.9	56499.1	34892.2	25718.1	34740.8	37219.7	60346.9	34464	33662.5	37297.5	21460.6	11533.1	10379.1	23857.3	28992.299	31100.3	30553.8	28260.3
M596T46	(M+H)+		1.14229	0.535047	0.0396718	596.398	46.103	10447	6691.05	14836.2	6138.99	17968	14211.2	8271.61	16181.6	7507.63	28872.5	11421.8	17353.8	9502.39	3975.87	3031.91	5307.17	5266.05	10526.31847	12252	11564.6	11092
M838T48_2	(M+H)+		1.63999	1.41999	0.0400332	837.613	48.375	21297.6	33807.4	17006.5	33752.2	36570.8	32506.8	30117.9	53147.3	38735.9	19527.3	28106.1	29931.2	42312.7	58738.1	29593.1	43330.3	34910.1	39530.68541	21511.6	24442.5	20232.5
M848T49_2	(M+H)+		1.3413	0.643074	0.040905	848.047	49.144	18231.9	16993.5	28440.9	16079.7	30378.3	18557.4	21306.3	34511.3	14776.2	64811	27456.6	36878.4	20358.2	12510.5	7293.95	12323.1	11220.8	19045.3127	26737.2	17698.3	19843.8
M769T48	(M+H)+		3.05093	1.72528	0.0410931	768.585	48.4855	26298.5	76230.8	43681	84489.5	72405.2	51240.2	73884.1	107643	91431.2	42208.3	79994.7	44429.8	113336	173634	70368.5	97457.9	70387.8	86159.85	75016.6	56086.6	45789.2
M405T104	(M+H)+		2.31049	0.505743	0.0411244	405.06	103.517	72746	48001.7	96998.4	32877.1	21626.5	68432.7	36804	33438.1	27436.7	58280	10375.6	65290.9	30091.8	37301.4	20993.2	41066.2	18481.3	24363.65589	36649.7	42866.9	42770.9
M838T125	(M+H)+		1.11339	1.70152	0.0412081	837.613	125.058	4586.89	8275.64	3587.62	10589.1	7566.04	7411.68	6388.78	13649.6	11210.7	4815.09	7604.86	6880.87	12391.6	20065.6	7662.43	11491.9	8092.49	11788.91304	4985.69	5256.19	4590.88
M251T274	(M+H)+		1.07078	0.525209	0.0417476	251.035	273.519	27440.5	20380.9	11857.8	11174	21138.3	14239.5	16592.9	5895.06	4661.31	6776.2	11600.7	7859.13	20458.4	10505.5	10097.9	5651.22	5338.14	3742.3648	11874.7	11302.5	11220.7
M455T37	(M+H)+		1.68061	0.581583	0.0445469	455.323	36.676	25399.1	29349.9	45268.9	35208	57666.7	39330.8	28472.3	80944.5	43971.2	97746.9	40796.8	42919.5	47027.2	20609.9	10100.7	15715.9	21749.5	19854.0667	41439.8	40116.2	45621
M839T125	(M+H)+		1.24341	1.95906	0.0447642	838.625	125.25	4750.44	7724.93	3492.68	9302.77	6134.32	6628.25	5211.47	12226.2	10420.9	3986.16	7489.25	6474.15	15973.6	23291.8	7662.18	9883.5	7438.43	10260.30761	5348.93	5124.7	3695.67
M157T258	(M+H)+		3.80632	1.47586	0.0451517	157.016	257.971	224607	124974	45200.4	228565	227881	95791.3	222558	225202	119392	209552	111407	216843	235199	221088	232379	244976	227172	236852.73	210687	235335	230038
M805T48_2	(M+H)+		1.07998	0.731122	0.0457025	805.028	48.435	13731.7	16950.2	17641.9	14656.5	24220.7	17134.7	16883.6	28953	15393.7	45920.1	21973.3	24528.1	15036.3	11441.8	8500.59	12128.3	10976.4	18198.52273	19605	20512.4	17931.7
M795T48	(M+H)+		2.66996	1.73879	0.0460227	794.6	48.403	20298.2	56009.6	30931.6	57150.9	45183.9	40392	50128.2	91666.4	70771.4	31406	48379.5	34409.7	88485.6	124773	45637.7	62399.5	48372.4	64971.71894	41539	42236	39130.6
M739T38	(M+H)+		1.38355	0.718211	0.0468004	738.531	38.217	35973.4	33971.9	43733.4	39299.4	52589.3	44297.2	34871.2	52683.3	38138.3	76396.7	44224.7	45058.5	45140.9	32399	13714.2	25299.9	26472	36429.53651	39364.2	37991.5	42345
M317T251	(M+H)+		1.30031	1.34668	0.0478092	317.154	251.199	24168.7	14492.2	17282.2	24920	14418.8	25284.2	23622.9	22518	23475.5	28818.3	23246.3	20046.6	33324.5	22842.3	21115.4	30130.7	22682.2	32269.14677	21487.5	21743.4	21190.4
M522T146	(M+H)+		1.17749	1.42691	0.0492695	522.282	145.643	18961.2	16379.7	20734.7	16364.3	12508.5	21234.9	19680.7	21240.3	17899.4	20517.3	21559.8	17212.6	25623.4	29757.8	12894.5	20689.2	27960.4	34588.71521	19896.5	17938.1	19966.8
		82

## Sheet: SER(ESI-,V-CT)
ESI- Serum(VIP>1,P<0.05)
name	adduct	description	VIP	Fold change	p-value	m/z	rt(s)	CT-1	CT-2	CT-3	CT-4	CT-5	CT-6	PEO-1	PEO-2	PEO-3	PEO-4	PEO-5	PEO-6	VIRG-1	VIRG-2	VIRG-3	VIRG-4	VIRG-5	VIRG-6	QC-1	QC-2	QC-3
M498T144	(M-H)-	Taurochenodeoxycholate	6.95525	1.54796	0.0485442	498.287	144.481	1.07838e+06	919258	1.16136e+06	854606	592087	1.08701e+06	1.10171e+06	1.23595e+06	875595	1.12691e+06	1.27513e+06	915692	1.5727e+06	1.65335e+06	669540	1.05408e+06	1.70024e+06	2162195.099	1.09037e+06	1.08169e+06	995560
M124T274	(M-H)-	Taurine	5.38642	0.682568	0.0277912	124.007	273.595	689140	552053	434225	412121	609037	495095	494856	293681	250723	343027	457392	365448	574706	381022	397025	319078	272019	234684.327	424659	444359	418929
M341T133	(M+CH3COO)-	Oleic acid	1.50947	1.88491	0.000154906	341.267	132.546	18958.4	19098.5	15929.6	23661.5	9475.82	21749.7	27445.9	17251	18153.5	19008.9	17484.8	13968.1	29172.6	34461.5	34117.9	34229.1	31071.9	42163.94341	20194	20643.2	20395.8
M279T42_2	(M-H)-	Linoleic acid	31.3375	1.22276	0.0217022	279.233	41.736	43263729	4.62484e+07	42219420	4.65509e+07	4.61577e+07	5.29881e+07	6.00745e+07	5.5231e+07	5.81136e+07	5.23845e+07	4.92829e+07	5.05208e+07	4.12467e+07	5.63159e+07	6.39856e+07	6.29219e+07	5.35568e+07	61199787.98	4.60993e+07	4.90582e+07	4.86784e+07
M89T282	(M-H)-	DL-lactate	3.60656	1.19194	0.0259559	89.0242	282.366	701796	692253	736176	772803	757203	796874	758069	1.13296e+06	730243	966611	834630	793750	784590	1.02772e+06	953429	719559	1.00567e+06	821606.3161	769302	975431	701675
M555T42	(2M-H)-	alpha-Linolenic acid	1.67021	1.55588	0.0105984	555.436	42.357	29020.8	39196	32992.7	26760	45213.5	59040.6	72585	57251.8	73572.7	45306.3	50034.6	57281.7	41445.9	58472.7	62386.9	77801.3	57601.7	63604.13671	42969.5	40074.4	45857.3
M277T42	(M-H)-	all cis-(6,9,12)-Linolenic acid	16.7707	1.37631	0.0441058	277.216	42.418	6.10017e+06	7.86135e+06	6.35759e+06	6.00851e+06	7.82235e+06	9.45416e+06	1.22461e+07	1.12074e+07	1.01047e+07	7.59721e+06	9.27058e+06	8.86309e+06	5.50972e+06	9.18786e+06	1.17046e+07	1.26299e+07	9.49072e+06	11489991.28	7.86569e+06	7.54855e+06	7.23593e+06
M515T43	(M-H)-	Adynerin	5.29502	1.8743	0.00739793	515.3	43.11	439583	253914	256934	235364	133526	208803	344283	367651	197467	345940	273633	257411	512116	618512	256310	468893	574523	433811.5446	316842	303775	297154
M313T142	(M-H)-	9,10-DiHOME	1.63136	1.65529	0.000462732	313.236	141.919	37965.5	35491.4	32081.7	33265.8	21610.1	34660.1	47839.5	34505	33323.6	34662.2	36261.6	25288.5	44314	53068.8	50177.2	60850.1	47676.9	66817.91152	35850.3	36388.2	33028.3
M295T62	(M-H)-	13(S)-HODE	1.7145	1.45823	0.0167169	295.226	62.023	47881.2	58040	41419.5	53703.8	43884.2	71941.9	80335.2	80901.6	77576.8	58832.3	63798.9	61308.4	53929.7	86460.3	75465.3	102716	62609.8	80889.96978	59885.4	55062.7	58655.3
M998T94			2.57377	2.28984	0.0287607	997.578	93.9155	59243.3	32585.8	74408.9	34693.6	21448.4	48947.4	75437.8	93871.5	42046.7	64884.2	78052.4	31647.2	124592	138210	24596.9	62652.9	102721	168524.593	38700	50282.3	59200.6
M559T42			7.73352	1.41365	0.0403514	559.469	41.697	1.20553e+06	1.4211e+06	1.03167e+06	1.21751e+06	1.32677e+06	1.86241e+06	2.38356e+06	1.88255e+06	2.2546e+06	1.45178e+06	1.96198e+06	1.65423e+06	1.09177e+06	1.80385e+06	2.30017e+06	2.35907e+06	1.58305e+06	2263159.002	1.22521e+06	1.39091e+06	1.38995e+06
M311T146			3.12667	2.11628	0.000275144	311.22	145.844	89220.8	68113.2	47677.1	57537.8	42289.4	67107.9	73318.4	89043.6	67782.8	74017.1	65350.7	53083.6	101982	147646	105879	159949	116378	155307.59	72442.1	70997.5	65293.6
M513T42_1			3.60196	1.90642	0.000496974	513.284	42.443	129523	112765	103445	106212	72475.6	101152	225114	103431	73259.6	119832	77475.2	98191.8	211252	194078	127764	182033	244389	233084.5814	120861	125955	119214
M132T95			1.45724	0.514192	0.000728402	132.048	95.488	31006.1	21078.5	33265.3	18462.5	29794.3	27927.3	22990.1	17309.3	11875.1	23221.4	10126.8	28493	14415.5	19314.6	11977.2	15243	11047	11062.21778	19310	18237.3	17772.1
M341T112			1.68302	1.77551	0.00109732	341.267	112.353	27521.9	27027.7	37322.1	36038	12944.1	31660	39242.1	27291.6	27072.9	29002.8	42912.1	20267.7	45283.6	53704.6	48857.9	46947.1	44972.7	66533.38707	29308.2	31291	30811.9
M202T24			3.28515	2.49602	0.00160464	202.031	24.007	92059.3	45738.1	66635.8	17898.8	2427.43	81172.8	62103.1	50948.2	119484	56839.1	75788.8	100483	142689	117392	109411	113904	108238	171978.114	79390.7	82903.1	100524
M369T88			1.65613	1.90361	0.00188404	369.297	88.1635	27889.9	29150.7	21907.6	29945.6	10433.9	27890.6	36175.5	26848.1	31014.4	26132.6	28142.2	16967.2	47604.7	42617.5	47159.5	37292.5	38922.3	66649.97557	25691.5	23512.7	26608.5
M355T102			1.10691	1.97038	0.0037129	355.282	101.948	11994.7	10910.1	8413.24	18003.9	4838.72	11238.5	13763.1	8845.13	10668.1	8036.78	9564.11	10690	17790.3	22533.7	16897.5	24345.8	16969.5	30324.18795	10616.2	13221.1	10304.9
M297T65			4.65132	0.596591	0.0101241	297.151	64.555	426479	216213	299167	422003	379537	330426	254100	211280	310855	118894	325834	223153	164628	220000	221373	335396	152482	143345.2754	228748	199231	163955
M163T277			1.04245	0.546377	0.0105181	163.06	277.361	12193.3	23117.7	12058.1	14479.5	12911.5	10588.4	10219.2	11606.8	14922.6	9274.04	12722.5	10299.5	9119.31	3705.58	8995.81	6842.82	8706.8	9262.144125	11869.3	10635	8513.47
M433T229			2.22147	1.3484	0.0107796	433.233	228.891	96181.4	91785.3	87269.5	121721	102774	134255	117982	86253.7	94817.7	105884	120616	85698.4	129612	171541	151733	112832	129165	159980.8753	89185.2	101863	89226.4
M207T35			1.75737	2.38974	0.0114023	207.011	34.9985	19705.1	10319.3	11982.4	8469.08	12408.7	24347.9	20299.5	27781.7	17895.2	16836.5	10565.2	11051.1	36335.4	59245.6	42245.4	23245	18365.8	29025.81254	29242.9	28464.6	29187
M248T86			1.25795	0.343306	0.0140811	247.994	85.8225	12284.2	16092.7	24195.6	12487.8	15661.1	4035.25	22955.6	5892.51	2480.88	10230.4	18389.9	12236.1	651.544	174.297	5125.86	10298.5	7695.36	5151.87231	11995	15765.1	14638
M295T40			1.14789	1.35268	0.0160084	295.262	39.941	28022.6	43683.8	32695	27971.7	23306.6	40082	44602.4	39020.1	48201.1	24566.9	41387.1	35693.2	40471.6	51896.4	50270.3	43831.5	37425.9	40906.3408	39525.9	30763.2	33062.6
M267T45			1.70245	1.4011	0.0171931	267.194	45.471	70806.7	65196.9	66513.6	51609.1	53464.2	86421.8	85529.8	91348	96780.5	58089.6	76427.1	86504.2	68145.2	102449	88542.9	122519	80713.2	89682.14588	76876.3	82898.1	75175.7
M180T97			1.33602	0.63321	0.0188353	180.014	97.105	42189.2	24123.8	46594	23838.8	29280.5	40217.1	28180.8	29749.3	16512.5	29721.6	14004.3	37750.3	26245.7	22124.9	15167.9	20576	18103.2	28377.40914	25999.8	23749.3	23767.3
M293T44_4			4.91876	1.69656	0.0195091	293.21	44.38	296069	314563	247848	235228	259037	428731	535697	496340	542572	373918	435697	437357	261766	536306	506985	763966	398880	554471.5	365163	371364	377060
M271T45_3			2.93455	1.31924	0.0200557	271.226	44.747	162550	191057	203259	182130	158451	242118	277625	217870	215818	168505	225129	170136	206025	327281	265111	251863	210499	242577.7486	187616	193740	196328
M163T86			3.63555	0.389855	0.0213775	163.017	86.051	132321	131401	218926	120060	121582	38856.6	190282	66057.1	13960.6	81286.9	134739	93508.6	7890.92	3302.11	33566.1	92619.5	88430.7	71706.80204	110398	113226	112704
M413T183_2			1.28516	0.824529	0.0217724	412.977	183.318	51783.3	48196.2	48174.1	42858.5	49720.7	35109.3	44450.2	39000.1	35636.9	46936.1	41009.6	34526.4	44879.4	36516.1	35530.4	33947.6	40222.7	36343.61522	48634.2	34608.9	44389.1
M298T44			2.4155	1.38221	0.022725	298.244	44.404	108736	118283	116654	120302	99697.7	132999	139769	186213	189914	172125	143280	123085	121658	227485	159290	178229	127500	148784.2354	134804	127571	128269
M557T42_2			3.46095	1.49244	0.0236903	557.452	41.874	199874	206571	203483	184391	221706	291029	427709	321563	398986	251194	274137	293172	183518	305660	405639	387650	261750	406477.128	221231	193403	239131
M581T41			1.06095	1.21255	0.0240849	581.451	41.23	40773	44501.6	39477.6	51044.4	41591.7	60563	61048.1	55268.2	56583.6	54775.3	57965.4	57395.6	51856.7	62451	56739.1	56716.4	57845.8	51421.24905	41796.6	48235.3	39507
M247T98			1.06056	1.38635	0.0241439	247.132	98.243	29090.4	20956	14754.9	19086.4	28481.6	22778.4	29009.8	19938.6	22622.4	28571.5	26170.7	19352.7	37417.4	33753.7	34515.4	33470.8	22210.7	25994.44161	22397.6	21401.4	21441.5
M438T183			1.62824	0.855208	0.0264154	438.481	182.724	109394	81061	107168	107722	87577.6	110769	84691.8	84299.5	98267.4	80303.6	111135	85620.1	84852.9	83390.6	88900.5	80421.7	84641.8	94074.93332	84902.2	108269	99323.7
M320T25_2			1.35855	1.92459	0.0270386	320.044	24.64	22557.9	17909.1	30221.8	6265.34	42267	13437.7	19055.3	7992.4	21510.9	7738.54	17097.6	26590.3	33427	32713.4	33105.8	53815.8	35121.9	67130.45333	21643.1	25245.7	24053.7
M417T26			1.71861	2.67804	0.027098	417.221	25.937	13466	9913.59	11608.7	9964.42	13370.6	16609.9	10654.7	16672.5	10196.7	11738.5	8626.15	10965.9	37777.8	70469.4	31284.9	23865.8	16189.8	21086.16343	18389.9	19854.3	20863.2
M588T183_1			1.26189	0.922301	0.0274503	587.991	183.038	86202.3	84520	79575.3	73732.9	79307.7	76469.9	75325.3	88376.6	66209.7	68195.3	94107.9	72252.2	79569.1	69104.7	74273.6	72998.9	75037.6	71543.56748	84672.1	81403.2	65444.4
M533T42			3.18404	1.29175	0.0295025	533.453	42.2565	239947	304204	320594	260071	256566	323634	359321	357263	348355	244848	337316	281270	317533	487820	414449	352635	331458	298567.6916	244256	283035	282390
M152T136			1.30375	2.15276	0.0298424	152.082	136.305	14550.1	18287.6	21093.9	14523	17954.9	10849.3	13688.7	20482.4	34568.3	22331.2	50503.3	13293.8	21363.8	25818.9	12818.9	47267.6	59484.1	42622.15787	24230.7	22975.1	22504.6
M239T44			1.36772	1.26386	0.0299404	239.2	43.575	83088	87460	68833.9	91993.2	59003.3	105773	101759	109001	107166	85865.6	82427.5	81508.4	88787.6	99544.6	104868	125312	96105.3	112448.5889	71729.8	81065.3	79977.2
M193T251			1.48378	0.69527	0.0305386	193.07	250.895	42364.5	45526	64462.3	43046.2	63679.6	40688.1	46392.4	31888.2	44244	39091.4	39826	45076.3	32592.7	24838.8	53007.8	29232.3	31141.6	37605.59726	41247.2	39686.3	37583.2
M163T99			3.25068	0.41851	0.0315295	163.017	99.079	98264.4	131078	191930	97982.8	107065	35199.5	140234	49674	11160.5	65249.4	98366.4	82794	7542.99	4942.71	29496.4	80188.5	85734.5	68947.39366	91050.2	84062.3	76220.8
M110T136			1.06297	2.18373	0.0329898	110.072	136.257	8597.3	12435.7	14638.5	9168.14	10829.1	7467.1	8531.98	13280	23440.1	14330.8	33789.9	8457.82	12315.3	17175.4	8463.03	32375.5	38606.3	28936.16938	14743.9	15603.2	14071.6
M531T44			1.65834	1.40981	0.0344067	531.295	44.396	93574	62497.9	64968.9	48867.7	40528.6	66084.5	89240	47072.3	30962.1	68645.8	56196.9	48367.8	95168.1	98485	59370.6	76402.7	111256	90140.97273	68668.2	68493.6	62336.9
M80T273			1.65281	0.665627	0.0373198	79.957	272.987	63037.8	50126.4	37231.1	37509.2	53994.7	41378.8	45663.1	26584.7	23152.3	27420	39334.2	32056.4	52764	33290.8	35753.2	24272.7	25052.9	17423.784	38207.1	38224.4	34687.4
M529T44			1.19032	1.40644	0.0381317	529.279	43.563	42362.3	33584	42063.7	31836.1	26831.3	42102.6	50830.5	27570.4	21212.1	35631.8	34704.4	32425.3	57010.4	50009.5	31733.3	39385.7	62220.1	67342.46651	39914.7	39500.4	34745.2
M136T86			2.69579	0.426961	0.0402709	136.006	85.946	80414.8	82873	140837	71910.4	72132	22097.8	122944	39349.7	9504.17	49050.1	88091.7	63292.1	4064.28	4845.64	19008.2	51574.8	64920.5	56371.23076	63706.2	69890.8	67978.4
M624T183			1.44498	0.900632	0.0404459	623.991	182.854	102641	98125.7	83581.6	90285.1	88554.3	81636.8	77789.4	76629.9	77239.4	72551.9	108372	98464	75875.2	82323.3	76637.4	83046.7	86518	86285.64813	102227	95683.9	72533.5
M360T282			2.61129	1.18017	0.0419624	360.126	281.716	472368	610677	596262	687835	639006	699748	710798	883188	795848	757804	786098	559501	756387	702519	602373	765873	696183	850268.2795	635468	632839	615393
M253T251			1.08787	0.733328	0.0430483	253.091	250.861	28629.2	25900.1	41555.1	28220.1	40185.4	29001.4	30705.1	18586.7	29155.8	27546.8	24967.1	28239.9	22232.4	18383.7	35033.9	20435.3	20355.1	25452.35368	25678.7	26083.3	25924.2
M1020T97			1.57122	1.85509	0.0440424	1019.56	97.499	33397.8	22993.8	37542.3	23972.9	12927.6	33810.1	39546.2	25702.1	25604.7	29508.6	43505.8	31172.7	62748.5	58619	15669.3	30749	58709.7	78934.55325	29546.2	29118.1	24870.4
M217T27			2.12033	2.08866	0.0442349	217.023	27.341	98809.2	47768.2	70085.8	25477.6	6658.17	61720.2	102071	29017.2	93422.7	43758.7	47002.7	80524.6	54623.4	46593.2	140677	107663	122346	176666.7073	73475.7	78629.8	79003.2
M311T46			2.278	1.32348	0.0455237	311.221	46.286	177688	240247	169372	191152	157780	226491	257446	349246	275361	259104	221572	202959	183107	247337	242226	359232	231369	275575.9577	225863	209498	203445
M136T100			2.39136	0.445649	0.0460526	136.006	99.511	50118	77541.4	116742	59848.1	71953	19475.2	72827.6	28878.2	7521.18	36272	47686.3	49724	5743.44	5792.18	17635.2	49835.4	56494.3	40832.8183	50723.2	45532.8	44670.1
M121T104			1.42094	1.18442	0.0462295	121.029	103.782	121119	121808	81435	93099.6	116358	98262.1	70889.4	109786	91583.9	88579.3	76889.6	110033	136388	132373	114943	104902	134326	125720.8074	172777	161884	159136
M249T273			1.01291	0.577749	0.0471818	249.02	273.036	21699.9	15081	9970.43	10107.6	17026.1	11850	13919.4	5243.63	4025.33	6671.19	9992.86	7371.61	16636.8	9005.84	9162.89	5899.63	5299.38	3528.78	9988.55	10951	10277.6
M304T274			1.56576	0.764954	0.0483465	304.068	273.613	76523.7	65005.7	53679.3	53498.3	75505.3	66548.2	63640.9	43667.3	36269.9	47585.4	59226.4	47918.9	72111.7	53679.6	55287	41634.2	39055.5	37145.49918	54307	57856.1	56551.7
M566T41			2.68124	1.45528	0.0489092	565.512	40.507	100622	171705	181263	115860	111229	170707	160757	170610	241913	87005.3	159562	153286	216988	308184	229729	190043	145487	148573.8736	190173	209708	203460
			60

## Sheet: CEU(ESI+,P-V)
ESI+ Cecum VIRG-CT (VIP>1,P<0.05)
name	adduct	description	VIP	Fold change	p-value	m/z	rt(s)	CT-1	CT-2	CT-3	CT-4	CT-5	CT-6	PEO-1	PEO-2	PEO-3	PEO-4	PEO-5	PEO-6	VIRG-1	VIRG-2	VIRG-3	VIRG-4	VIRG-5	VIRG-6	QC-1	QC-2	QC-3
M313T144	(M+H-H2O)+	1-Palmitoylglycerol	1.2246	1.97329	6.97469e-05	313.275	143.938	14756.2	22659.1	17375.9	21697.2	12471	19643.7	23221.1	21798.7	23173.4	27852.5	17821	28352.5	10576.6	12900.6	8730.7	13902.7	12397	13564.5	10250.9	9824.73	9643.41
M302T123	(M+H)+	Sphinganine	1.07486	0.197598	0.00120128	302.307	122.628	2889.8	9846.56	13846	1154.92	5944.41	2668.62	2349.64	1516.37	3739.44	5829.92	3985.72	3067.37	15207.2	28287.7	7894.72	23954.1	14634	13709.8	2578.35	3075.25	2492
M126T97	(M+H)+	Taurine	2.05066	19.7989	0.00141877	126.022	96.523	37401.9	27879.6	94519.3	7259.93	95313.8	42836.8	29400.4	14478	37939	28189.7	65021.8	68352	1591.27	1091.28	3816.43	1864.31	1768.82	2160.56	64916.2	61806.7	64865.5
M168T100	(M+H)+	Pyridoxal (Vitamin B6)	1.64346	2.26628	0.00658119	168.066	99.655	34410.4	32907.2	40358.8	56279	41358.1	60771.6	48381	41022	28864.9	69855.9	28261.4	48285.7	10668.2	26563	30920.7	17658.2	21628.4	9348.01	46712.5	49702	48479.7
M152T83	M+	Ribitol	1.17646	0.472232	0.0100895	152.071	82.671	18747	19409.9	23290.3	12844.7	15552.1	20515.4	20452.8	17199.5	20074.6	17264.4	18694.2	15969.8	63291.2	47319.1	23277.3	34859.5	41872.1	21587.3	19328	17907.4	20495.2
M153T275	(M+H)+	Xanthine	1.36381	2.28309	0.0132004	153.041	274.923	29060.8	30396.2	50415.3	19403.1	17933.5	46362.8	28456	20750.1	48569	38784	31359.7	20124.8	7586.4	24076.7	9100.42	6021.54	8498.2	27080.3	39470.2	34971.6	36391.2
M162T288	(M+CH3COO+2H)+	Betaine aldehyde	2.02598	0.403277	0.0154975	162.114	288.221	40807.1	83952.5	174699	60685.1	77932.3	90095.1	42483.7	34778.6	109200	32158.6	48060.5	40208	204084	188458	98568.8	59792.7	109849	100237	106528	118939	114309
M112T227	(M+H)+	Cytosine	1.50195	2.66934	0.0197129	112.051	227.093	14261.8	38316.7	16816.6	15283.4	22911.9	37206.2	60842.3	31701.8	14239	50340.8	25075.3	18578.9	11571.6	12944.7	11391.3	15119.2	12819.5	11370.1	28807.2	31988.6	26975.7
M228T195	(M+H)+	Deoxycytidine	1.4798	1.91056	0.0203605	228.099	195.134	11894.3	38561.3	25136.2	8811.92	38110.8	41526.5	55356.6	56193.2	15689.5	60570.6	46019.8	32927.4	27171.3	20554	30813.7	31652.7	13863.9	15567.1	31091.9	50276.6	32133.3
M220T259	(M+H)+	Pantothenate	3.56885	1.66059	0.020361	220.119	259.337	149983	279144	381802	118031	305953	240832	233304	311080	149632	315681	260797	280593	232759	203213	55569.6	101835	144996	195686	277646	298913	253238
M127T102_2	(M+H)+	Thymine	3.99269	2.28325	0.0220207	127.051	101.905	326475	374360	377227	107393	210670	345995	449501	225240	312961	276616	266579	164518	9510.94	12804.3	97878.5	159514	288010	174829	266165	353819	352469
M150T124	(M+H)+	N6-Methyladenine	1.20143	1.67464	0.0233985	150.078	124.332	14534.4	15016	11223.9	53995.1	19680.2	45715.9	42199.1	26831.3	23298.1	38242.8	20502.9	31233	20322.8	17107.2	4960.94	25594.7	23695.9	17182.1	26488.8	26507.7	25278.7
M252T137	(M+H)+	Deoxyadenosine	5.45655	1.45734	0.0236357	252.111	137.424	510675	565031	831951	340392	545994	685736	868412	916691	783551	762618	526766	496980	599291	426307	439124	420027	419994	683595	693021	713964	699258
M233T236	(M+H)+	Thr-Leu	1.86717	0.27262	0.0335746	233.151	235.831	22933.2	75590.7	169755	6211.3	42758.6	72051.4	6816.75	12044.5	13145.2	11008.6	49748.3	19606.7	151935	47779.2	49439.4	15260.3	89278.5	58494	57529.7	59578.4	54989
M281T47	(M+H)+	Linoleic acid	2.24662	1.53505	0.0451361	281.249	46.65	73886	152369	150942	589301	82890.4	195490	96343	127413	131133	183789	69940.8	117598	64761.6	89534.9	47246.6	69255.3	85564	116727	44552.5	54248.4	55383.8
M817T101			27.9391	0.00111173	0.000207353	816.514	101.151	1684.41	2905.53	1887.11	1080.3	781.947	2431.04	4050.18	1691.54	18709.2	3522.59	25018	1138.47	1.32735e+07	7.35703e+06	3.27059e+06	6.47201e+06	1.08666e+07	7.45005e+06	3.91788e+06	3.81353e+06	3.82593e+06
M801T66			24.1326	0.00206265	0.000231026	800.519	66.074	1190.21	2698.94	1489.54	928.924	569.583	1836.32	4922.35	1957.52	25677	4048.98	38126.6	991.976	7.59193e+06	7.42179e+06	1.23067e+06	6.86138e+06	8.6129e+06	4.99354e+06	2.29019e+06	4.94622e+06	4.68506e+06
M434T362_2			8.02504	1.61457	0.0141784	434.191	361.923	898206	1.54487e+06	913352	972649	1.10123e+06	1.48559e+06	1.56409e+06	1.40007e+06	789223	1.64611e+06	1.31597e+06	1.1154e+06	851707	1.12002e+06	329577	819213	783724	945862	1.27277e+06	1.42466e+06	1.39095e+06
M270T78			5.92884	3.22399	0.00571791	270.122	77.886	524440	645296	358268	787715	341099	1.25585e+06	698338	299926	570855	608537	314694	233954	232381	187856	5143.6	32987.4	245942	141319	599487	558026	572093
M495T129_2			5.05852	1.64061	0.0306753	495.31	128.678	380082	431774	866673	435108	267676	660742	347294	396638	639558	648966	584458	494884	322103	477899	75041.5	225064	336221	460407	241188	242531	242672
M324T396			5.02554	2.49115	0.0429322	324.183	396.334	1.14579e+06	311407	43617.5	306409	172635	913044	136331	490485	754048	70816.7	570187	523355	114290	146929	215276	201157	197464	146588	464439	421144	446189
M396T78_2			4.9856	3.15435	0.00589854	396.164	77.886	363470	453301	266466	564335	253018	947657	495670	208929	403240	435625	228069	172620	165559	139563	4643.23	22924.2	182076	101575	448999	395013	403516
M177T298			4.77633	1.56666	0.0379327	176.877	298.358	384492	551467	367309	416553	773009	782201	678455	657008	277098	572226	469790	354106	398541	309492	234115	217443	442278	318580	700429	758321	725568
M127T78_2			4.73908	2.00981	0.016202	127.051	78.061	391134	481969	324623	466663	306932	790756	437249	308708	418974	469253	288974	260590	253632	327494	38041.6	16274	266034	185071	444290	382428	460522
M497T127_2			4.65479	1.67481	0.0484231	497.326	127.273	491075	653676	566929	458138	244163	599616	235114	373576	635708	626499	604945	409161	217017	393280	131382	189009	472207	319694	148198	148788	154397
M184T144			4.36685	0.149234	0.0407725	184.065	144.337	19773.7	34507	494969	155839	252376	67237.2	80167.9	22152.6	47585.4	19078.6	69114.9	107758	918884	603587	238077	28960.4	75401.6	452646	233656	226663	238217
M253T78			4.11311	2.84921	0.00918255	253.095	77.886	267209	327174	182523	408881	186616	629058	354381	149972	290556	312241	158296	127498	135848	102077	2620.05	19477.5	147360	81505.7	320784	298539	277174
M126T279_2			3.83804	1.29435	0.0439597	126.023	278.739	470959	434217	283695	551126	665457	439267	439300	416124	505318	517379	419888	329728	444158	297765	280462	327604	430593	249571	548056	572559	560661
M271T387			3.67682	2.7072	0.0263828	271.167	387.283	480650	144072	17566.8	125918	92029.5	181394	93648.2	286052	347684	27506.9	292042	255700	51532.4	62886.1	120110	71998.4	82328.3	92317.6	200546	195244	200254
M648T78			3.46241	4.28676	0.00472679	648.251	77.576	152883	212734	95457.2	300122	97977.9	532952	221950	94413	183174	213997	89959.3	61275.1	59814.1	38152.4	1520.66	5549.42	61348.5	35345	178407	169543	182778
M455T195			3.4453	3.33418	0.0149678	455.191	195.134	15572.8	129137	52877.9	11042.5	132200	122494	245490	261877	30965.4	259820	159206	93461.8	48415.7	35115.9	100509	81827.2	20101.8	29196.7	88360.5	172106	95303.5
M511T141			3.43216	3.34133	0.000571958	511.305	141.493	87619.3	224353	149879	103236	70625.3	153390	119342	153312	184672	232200	90680.1	119419	44127	50455.6	50409.4	40287.8	39865	44097.2	65834.6	66045.5	61251.4
M202T98			3.33641	1.7062	0.0107752	202.181	98.215	155678	262280	198167	139385	192368	177377	320903	259483	183152	217257	160462	163533	130625	92883.9	130720	113659	111031	185816	242392	236466	230791
M168T116_2			3.31407	4.73379	0.000105917	168.114	115.983	163454	80755.4	60582.5	12263.9	98479.9	33751.4	126356	162091	100397	70477.4	172315	113438	24865.9	32108.5	36462.9	24591.5	17063.7	22302.4	111409	109039	113636
M460T36			3.08124	1.92033	0.0262452	460.271	36.39	120456	207498	107035	187494	124556	118587	231561	230931	140614	207692	118466	99376.8	69021.6	52648.8	173267	65870	48336.2	126514	55568.8	63273.2	74045.4
M295T391			2.95846	2.09545	0.0375798	295.167	390.893	363661	112737	18658.9	99796.9	71514.1	188672	86813.3	229895	228799	29526.5	216769	211812	52662.3	60503.9	91617.3	104519	100062	69586.7	169775	160181	158139
M508T177			2.92358	9.20975	0.0397321	508.377	177.032	11294.1	59950.9	10271.5	30593.9	9721.89	7223.8	271359	30593.3	67248	140102	84262.5	17190.8	5490.79	12327.6	18584.9	4031.05	21138.6	4743.23	24272.5	27216.1	23927.8
M182T267_2			2.90441	2.70051	0.0175038	182.13	266.978	157396	54368.3	35388.1	18455.1	32313.6	42910.3	130880	151558	39915	132999	226888	118406	43842.4	128012	13205.6	28766.7	48985.7	33667	129339	134545	134492
M522T78			2.82118	2.99295	0.00697193	522.207	77.886	120228	152993	82496.5	188463	79325.8	312830	158668	71752.7	134110	145516	72605.2	55130.8	60264.8	45198.8	1800.7	9368.92	60166.9	36294.6	143223	136347	133990
M485T144			2.72285	2.04395	0.000143774	485.289	144.22	75225.5	122777	93807.4	71446.7	58763	108044	90338.7	123379	125314	149819	94332	107076	54337.8	63343.7	37957.3	62152.4	59339.2	60578.5	47744	47555.7	47702.4
M192T236			2.70614	3.64861	0.0411443	192.103	236.342	40641.5	265894	74265.4	2180.38	14651.1	33836.5	215257	111338	114401	68110.7	63946.3	14407.7	20558.1	14087.5	2575.52	9306.28	83964.6	30517.8	76693.3	83782.5	81502.8
M769T37			2.66879	0.0609118	0.00917175	768.539	37.14	4543.3	3473.99	7716	6945.54	8025.51	4153.21	4013.34	5169.98	6901.67	8090.08	7507.91	4322.01	73367	62993.2	130959	112830	209154	1797.51	14490.7	13754.5	13735.7
M982T47			2.58126	11.2798	0.00268776	982.453	47.474	278345	148959	34990	18447.7	163522	13786.1	104057	112366	98118.5	60584.8	6630.23	53642	1887.16	9739.48	20642.9	2560.38	2390.87	1379.06	22545.9	25586	24840.2
M1068T47			2.57836	10.1737	0.00313098	1068.49	46.76	282826	125335	41087.2	17199.3	159122	15886	100255	106011	115195	63367.6	5344.33	53342	1247.64	15030.1	17554.3	2734.06	2210.71	4817.49	16904.3	18482.6	19571.4
M299T47			2.4587	1.61104	0.0399968	299.26	46.6335	85535.3	140420	154797	723853	73920.5	220812	88156.4	152964	149451	182485	82107.9	144021	78848.8	88479.7	19815.7	85129.6	101871	121923	48207.1	55568.8	58229.2
M279T146			2.44841	0.447725	0.0211103	279.233	146.18	80489.2	55906.3	76565.2	38064.9	66216.3	97118.2	81136.1	49962.1	47907.7	74846.7	81521.6	73478.8	248779	194367	32954.1	117600	176976	142503	147534	152016	144150
M123T294			2.44778	1.88601	0.0427271	123.056	294.456	43110.8	41186.9	90381.3	122162	231379	158290	77425.5	76120.1	82576.9	161385	101917	210272	70295.6	90564.5	61311.5	48108.7	34923.7	71091.3	107101	112305	99398.6
M466T171			2.36744	3.14745	0.0280769	466.33	170.978	18506.2	76750.2	28673.1	13243.2	18681.4	11782.4	145135	48975.5	47789.9	135904	70161.1	30506.7	6042.37	35893.6	44586.3	9379.97	43044.8	13071.9	18860.8	19511.9	17666.3
M1155T46			2.28286	11.4962	0.00426163	1154.53	46.479	227236	91408	33506.1	12733.4	115546	14275.9	76952.5	80554.7	103655	48014.4	3714.97	40552.3	727.514	11299.9	11160.8	2393.31	1388.55	3774.31	10124.3	12009.9	12037.7
M244T283			2.27859	2.8538	0.0364821	244.203	282.792	11783.9	72575.5	27869.4	25095	37560.9	57440.6	72556	70923.5	49241	126938	36093.8	189831	24933.9	34763.2	10075.9	29353.5	30633.5	61418	63885	66022.2	64577.2
M85T96			2.13594	1.7539	0.0398713	85.0762	96.1305	87043.7	66309.7	132169	60508.1	72458	38547.9	125576	114662	79728.3	58353.1	132336	80191.2	20301.3	62243.6	106609	26150.9	74769.5	46800.8	85850.1	50663.6	32862.8
M200T61			2.09676	3.7421	0.00039586	200.104	60.546	40425.9	22804.5	21975	7616.54	12072.4	21576.6	57129.9	75031.3	26392	51469.7	49717.1	60720	16828	31024.4	5558.39	8469.84	10677.4	13078.5	46883	45360.5	43502.8
M179T298			2.04475	1.55337	0.0366664	178.874	298.358	70097.6	102976	67202.4	76079.2	145853	138841	125629	125403	53317.7	104881	84050.3	69348.3	76146.7	54914.5	46187.3	43268.3	83181.9	58500.2	124790	135947	129741
M112T195			2.03119	1.52905	0.0231364	112.051	195.487	44712.7	96013.2	68800.3	41255.1	85834	99276	128455	119345	59986.1	116505	100047	70606.3	61880.6	55834.7	87324.8	76160.3	49342	58551.6	80621.1	88572.6	83764.3
M137T298			2.01705	1.73112	0.0460875	136.941	298.337	54491.8	94104.8	48760.5	58053	147109	131941	121119	110814	42272.1	92741.2	65725.4	50585.7	61015	39932.2	35025.6	29756.6	73035.4	40394.1	136934	127771	123052
M187T61_2			1.98059	4.24791	0.0305046	187.108	60.748	115494	41419.9	24258.9	6096.65	8689.82	35269.7	31656.7	43086	23260.4	64108.6	136733	42995.4	23007.6	26714.1	8881.98	7268.56	6982.44	7617.81	37196	42205.6	42065
M896T49_2			1.9463	7.95178	0.00711681	896.415	48.735	141814	129987	14278.5	13927.6	105002	6717.28	75356.8	67282.9	56756.8	28694.8	4564.72	30415.4	1437.04	7424.85	18146.1	2483.93	846.622	2744.81	22443.6	23005.7	23923.9
M493T142			1.91301	2.8579	0.000918507	493.294	142.128	30912.1	72421.2	49964.7	36014.3	24105.9	51930.4	37703.7	52617	61571.3	77958	31825.7	40640.4	18523.2	17270	17733	18264.4	17587.6	16404.2	21057.1	22131.4	22304.7
M126T77			1.89469	0.263274	0.000141163	126.022	76.865	15331	11254.4	21671.7	6870.94	18926.9	14224.8	12158.6	7203.84	15970.3	11280.9	21692.9	17408.4	81287.1	49423.1	33182.2	51046.2	57786.1	52848.5	24008.9	23913.4	22937.5
M578T89			1.88573	1.81633	0.0445737	578.172	89.038	51991.1	93576.8	56972.5	84623.1	65100	130656	89274.6	59815.2	46440.2	88428.9	51701.2	34369.8	59883.5	46869.1	7484.64	19605	40739.3	29142.5	81700	84401.6	76517
M168T407			1.87763	1.45203	0.0147781	168.03	407.083	77539.8	103148	56377.8	46830.8	66479.1	117472	79203.3	84913.6	59685	113744	70227	93147.5	58546.1	77378.1	46903.1	49789.2	56896.3	55465.6	95375.6	86230.6	87460
M315T298			1.81737	1.56535	0.0354586	314.788	298.358	59848.1	76796.4	52395.3	65008.3	103008	99846.3	94439.7	100334	41266.4	81773.4	67859.2	59235.2	60277	44690	28253.8	34861.5	68578.4	47562.1	87888.3	96871.3	93970.2
M467T142			1.80879	1.99574	0.000205967	467.278	141.806	36285.5	55102.5	43288.2	51660.5	27615	48139.3	39938.1	52144	58042	68074.4	43248.4	49787	24322.2	28970.4	17501	28966.9	28889.9	27298.4	22186	20840.5	28250.1
M310T410_2			1.77614	0.429601	0.0128463	310.187	410.437	26321.7	23968.1	41032.5	17970.9	36318.9	44019.4	21996.4	18302.4	19591	37052.2	39114.1	79667.8	138151	62945.8	57712	97131.2	60600.8	85608.3	72645.5	70305.9	64982.2
M513T141			1.7729	2.72034	0.00312096	513.319	140.967	31148.4	51319	37135.5	26937.8	20644.7	55407.4	27174.1	42405.5	60115.4	76264.7	35320.4	36634.3	14463.4	16796.3	17389	13639.3	20914.3	18959.2	12861.5	12127.9	11739.3
M130T88			1.77159	1.4176	0.0424907	130.064	88.4025	88676.9	95752.8	145208	28900.7	95142.4	164652	87862.8	106846	73474.2	112865	125662	67891.4	59183.5	45971	49107	84654.2	75553.3	90863.8	128739	93065	88425.5
M462T96			1.7547	0.178965	0.00128278	462.216	96.116	7656.99	15066.3	27776.8	18470.4	20703	6907.06	5694.26	6144.37	8011.91	9228.4	10643.6	7356.73	60140.1	65302.3	16044.1	43855.3	53331.3	24391.7	29097.1	28992.7	28789.3
M157T264			1.75147	0.619153	0.0145999	157.018	264.196	166285	61685.6	114019	178546	136983	172529	153630	131753	69124.8	70709.7	84346.9	52764.6	149398	163210	166834	98934.6	160352	169493	147474	141398	89667.5
M322T136			1.72539	5.58512	0.024556	322.188	136.053	43287.7	331623	9795.74	11539.9	33624.7	7229.76	68711.6	48903.8	18234.4	54405	8034.98	9223.76	14301.1	4687.33	5474.88	3978.03	3667.46	5045.89	37481.2	40125.6	37375.6
M277T136			1.69169	6.72059	0.026304	277.129	136.046	32136.6	528751	6702.96	9007.93	30852	6733.07	69973.3	42637	14518.4	51877.3	7389.58	9187.72	3165.05	3686.98	8356.7	4200.3	2708.68	6984.39	46450.3	45572.1	48253.6
M128T107			1.687	2.90445	0.0264772	128.082	106.551	22605.6	80441.8	82255.5	20054.6	34139.4	22557.4	22298.8	37916.9	81960.2	43034.8	83077.9	20778.9	8562.21	15723.8	16643.9	10817.1	11415.9	36362.7	20641.5	20146.3	21499.7
M998T114			1.68201	11.26	0.0470732	998.447	113.55	15773.7	67339.5	34313.3	1328.15	23060.5	6162.59	11726.4	13306.4	9040.7	72495.8	24681.6	97366.8	5184.23	1358.94	803.314	6239.98	4862.91	1854.15	20600.9	19928.9	17990.4
M158T205			1.64772	1.98	0.0281046	158.129	204.881	20809.9	41890	32559.6	24487	28480.4	24539.6	97704.6	42855.5	31376	55209	32590.8	54770	22869	25529.8	32285.5	30374	24171.3	23611.8	27563.3	24250.9	25015.6
M552T84			1.61815	8.08901	0.0368993	552.266	84.436	22377.3	269004	5796.3	9391.65	24417.4	4417.76	75970.6	43258.4	12413.9	28685.1	9753.52	8259.02	3535.9	4755.39	7972.34	2854.75	343.8	2585.08	13370.3	29430.2	29590.1
M544T79			1.58724	0.0771909	0.00220282	544.27	78.657	2218.98	6879.15	11488.1	12021.9	8718.2	2562.46	2343.98	1474.23	2432.97	2568.75	4510.89	1581.18	43206.6	48394.3	3657.62	21431.5	28364.9	48128.5	17248.4	16734	16114
M109T116			1.56896	4.00616	2.75513e-05	109.076	115.9	37014	22540.9	13343.2	8245.34	16969.5	12948.2	31038.3	35852.9	24657.9	17518.9	33801	26353.4	6029.41	9628.77	9880.12	6643.58	3707.45	6351.27	27797	26802.9	28835.1
M99T245			1.56501	1.28912	0.0196201	99.0922	244.531	60183.8	92034.8	78187.2	55360.2	83219	75968.8	67786.5	62170.3	60065.7	76589.9	79191	59974.8	52710.8	60009.9	40691.1	39964.9	55734.2	65661.4	53650	61869.4	57980.4
M471T146			1.56494	2.12331	0.0326735	471.273	146.384	41306.9	28544.2	19430.5	39850.2	13237.6	31272.7	43124.8	78242.2	52567.5	45001.9	37865.5	13149.9	24019.4	36673.4	4962.67	24341.2	17378.8	19761.9	23671.9	25426.5	23114.7
M638T71			1.55802	9.51228	0.0103713	638.303	70.9545	29072.3	200456	6274.46	12455.8	15454.2	2792.55	51640.5	37053.8	16574.4	31905.7	11173.1	4996.56	774.463	3943.89	6077.35	2540.83	957.62	1826.48	10245	19980.1	29326.9
M509T143			1.55149	3.12794	0.00902846	509.289	143.005	14265.7	46900.7	31648.9	19760.8	21293.2	24587.4	29718	25149.3	67603.3	47012.5	15206.1	36923.2	14829.1	12210.7	19141.4	7686.71	10586.5	6394.84	14645.7	14947.1	14987.5
M316T47_2			1.54224	1.98066	0.0170119	316.287	47.3365	26885.4	37562	39565.9	220865	21503.8	61651.2	35151.5	40649.3	43240.2	76974.4	27297.9	39731.2	23687.4	27777	11397.4	19892	18521.2	31531.3	12354.5	14559.4	14268.7
M817T39			1.52614	0.0472071	4.59572e-05	817.439	39.258	1048.04	1431.04	1572.29	771.072	710.811	620.134	1381.88	625.667	1739.61	923.579	825.471	1965.58	28109.3	38442.1	18220.4	34539.1	15871.2	22882.7	16670.8	6079.41	13877.9
M418T80			1.52526	0.179483	0.00253509	418.227	80.393	5387.28	10022.1	17650.3	12681.7	11796.2	7170.94	5867.05	5817.94	5716.8	5338.09	9736.09	4185.41	53114.4	52815.2	8463.55	33786.6	29733.9	26347.8	21117.5	19444.7	19747.9
M561T78			1.4796	0.104667	0.00769354	561.297	78.179	2131.35	8470.72	15196	15682.9	10664.7	3663.1	2517.55	1661.57	3481.69	3740.1	6428.89	1611.54	51714.3	56342.6	3634.81	16781.5	32882.5	24388.5	20349.2	21263.1	19277.4
M263T288			1.47483	0.224161	0.00566707	263.062	287.736	6844.5	5663.57	12940	3023.06	15271.3	13536	8662.86	2521.82	5943.96	5772.82	10811.6	9638.9	35787.6	27584.1	64188.4	30140.8	16146.3	19549	20309.4	24674.5	20539.2
M143T317			1.47367	0.459046	0.00897934	143.082	316.923	12838.9	42541.1	46444.4	15878.2	24671.4	27810.2	18459.7	18047.8	16104.4	42552.6	27150.2	50685	93505.5	76094.5	38851.8	64311.9	39143	64961.3	42424	40677.7	42293.5
M338T279			1.45771	7.77402	0.0159238	338.179	278.978	92528.1	23143.9	3004.53	3237.17	2975.79	45523.5	15965.8	36896.5	53712.4	2825.66	11116.1	40137	3513.52	3867.34	2318.48	4916.05	3199.11	2850.91	21038.7	21531.7	20567.1
M283T388			1.43338	2.02721	0.0376705	283.166	387.54	83246.9	26648.9	4320.78	27294.7	19199.3	41619.3	21246.6	53065.9	54621.8	7960.15	54140.7	48955.9	14050.4	14920.7	24115.4	23515.7	23613.3	18169.3	38334	37171.5	36968
M724T62			1.4269	8.66057	0.0210492	724.341	62.367	23539.2	160506	5005.07	10388.5	21950.4	2535.34	51099.3	36092.6	11818.9	21403.8	9288.33	5660.27	808.925	4336.97	5713.39	2378.58	118.559	2273.39	23630.2	17276	17395.3
M155T181			1.40338	2.05485	0.0308434	155.129	181.26	18038.4	26302.7	21272.8	15696.3	22903.2	14964.8	72047.3	29115.9	21950.6	39793.9	23342.8	37990.7	13702.8	18270.2	20932.2	20876.9	16240.9	19104.5	23893	24812.4	22762.4
M810T55			1.39945	5.83101	0.0163706	810.378	55.0995	45748.1	145490	8305.37	11781.9	37618.4	4239.12	39876.9	45189	14823	27333.9	5821.17	9366.26	2042.13	3880.74	10750.8	2858.6	1443.05	3447.54	19036.3	13208.7	18363.3
M288T126			1.37665	0.0543472	0.00574552	288.291	125.99	902.955	1584.01	1648.58	1452.93	1502	1550.28	1705.91	847.13	1388.02	1612.72	1285.61	1215.98	29276.1	49083.4	1322.55	32819.2	20690.7	15028.7	2604.1	3446.62	3245.85
M309T382			1.35126	2.19419	0.0390568	309.182	382.222	81259.8	26091.9	5424.22	26814.2	15779.7	29876.1	17675.1	45268.8	58863.1	6913.29	39085.1	39439.6	11255.3	13090.2	21935.9	15851	19104.2	13215	34209.5	32857.3	32322.3
M353T468			1.34726	0.524337	0.0428246	353.208	468.17	9167.16	64344.3	81075.4	16692.4	15181.7	50256.4	51253.6	24046.2	12547.7	77407.4	34756.2	34499	114860	108481	43276.4	62661.1	63707	54265.2	88805.2	76134	94966.2
M468T181			1.33562	3.73078	0.00477698	468.31	181.015	8014.29	15691.9	1871.52	8552.23	1804.44	3866.91	26596.4	33684.7	18666.1	36315.1	9556.89	12426.1	3089.34	7246.03	7234.01	4783.02	9884.62	4550.32	6296.52	6249.87	6824.83
M251T279			1.32907	1.6499	0.0234935	251.038	278.675	44522.6	34400.7	17351.3	54121.2	68608.5	36757.8	36129	35932.3	49789.4	52596.2	33605.3	24972.8	34414.5	18306.1	18835.4	22062.7	35430.8	12186.2	58658.7	61499.3	56165.3
M234T401			1.32426	2.49484	0.0397646	234.135	400.829	38499.2	14729.3	4066.22	13750.6	12950.7	21723.4	9423.48	42630.3	51317	5484.36	37185.8	34487	10380.4	11495.5	17502.9	10873.2	11391.3	10717.3	27485.9	27359.3	26312.1
M99T117			1.32022	2.11591	0.00471474	99.0555	116.985	28714.2	28558.4	26871.1	25300.2	29378.1	42564.1	32995.2	28858.8	18461.4	36910.5	23918.8	34302.8	11250.8	14726.9	15186.1	2142.16	13291.7	26320.7	10736.1	27616.1	31988.3
M308T305			1.31325	0.485284	0.00913941	308.187	304.519	9355.93	22924.3	51719.3	39374.1	38547.1	34907.8	30234.1	24798.1	16188.8	43442.1	23616.7	25803.3	65689.1	79566.6	32611.6	76351.3	44361.1	39538.2	40834.1	28981.7	45495.9
M225T329			1.29876	0.565958	0.0388701	225.114	329.295	43138.4	30325.5	59691.4	22871.7	43312.6	92638.3	25399.3	31465.7	42191.7	34203.7	64055.7	48067.3	108302	64158.1	28328.2	54592.5	82378.1	95812.9	57174.3	61076.8	52018.9
M298T78_2			1.29556	2.93503	6.08218e-05	298.152	77.638	23754.9	26691.6	17720.7	26004.8	19137.5	29569.9	25674.8	18354.7	22382.6	22028.2	17301.4	15368.1	9174.72	8784.93	2016.22	4012.2	9586.21	7689.27	20441.5	20425.1	19090.1
M494T177			1.29254	3.33679	0.0134547	494.325	177.271	2651.13	18283.5	2066.92	2613.85	1864.1	1927.95	31613.3	19505.8	18179.5	39955.5	18404.9	6664.68	3531.08	5724.32	16243.6	3416.27	9147.7	2192.41	7324.03	6711.52	7725.6
M143T191_2			1.28203	0.596619	0.0305508	143.038	191.099	97707.8	36713.4	101534	45855.2	22115.4	88802.3	74347	49724	57728.8	23394.8	57226.6	17677.7	54602.1	68437.1	60177.1	78172.9	101416	106672	88902.2	57274.9	93761
M243T329			1.27926	0.56438	0.0386493	243.124	329.379	42526.3	29996.1	56601.2	19351.4	43780.4	89119.8	23657.4	31394	39870.2	33106.6	62768.8	46975.5	106447	65436.1	28140.3	51850.8	76371.9	93052.4	55825.9	60042.8	52150.7
M176T316_2			1.26182	0.650141	0.0384683	176.129	315.512	68621.7	53817.4	74765	31383.9	60125.6	88224.5	54703.5	45280.1	47135	48978.4	59513.5	62643.9	116625	84839.4	35503.2	81145.8	103903	67499.5	95645.7	90831.5	92927
M159T192			1.25058	0.587061	0.0464961	158.997	191.671	61372.2	44338.3	48178.1	76830.6	46500.7	48887.9	46212.3	25653.5	61244.1	41485.4	47027.3	24265.6	34661.5	113950	63853	62668.4	55033.1	88680	30083.1	38922.6	77102.7
M339T141			1.2466	2.65848	0.000218007	339.29	140.934	12751.4	33053.6	20546.8	14596.2	10792.6	21346.8	18287	21105.6	22971.3	30109.5	13278.6	20513.3	6832.76	8365.16	9878.09	6349.04	8827.04	7243.24	11554.6	9416.16	13067.5
M83T192			1.2357	0.63884	0.0213742	82.9981	191.514	135679	114581	133361	156404	64668.8	134729	90224	46857.2	143291	45867.8	70923	65108.2	101469	134483	116258	112013	140234	119152	119989	43679.7	118003
M464T172			1.23565	2.57921	0.00469137	464.315	171.693	8185.2	15404.7	8981.65	5859.96	6069.16	5485.33	32302.4	17484.9	15171.3	28867.6	20332	13191.9	3989.73	12973.7	11112.8	4155.62	12034.4	5109.34	5288.16	5885.08	5574.8
M184T272			1.2305	0.463409	0.0081233	184.046	271.686	38074.9	32418.9	19041	30748.2	20143.1	25238.2	25986.3	13812.9	20737.9	15485.3	16780.2	9150.15	26334.9	36859.7	60781.5	37664	22057.9	36308.2	31065.8	17821.3	34287.5
M415T298			1.2277	1.60209	0.0210109	414.745	298.358	25231.1	32554	22373.8	28960.6	43948.6	40629.4	38990.8	41801	19514.1	36313.3	29011.9	25477.7	24686	18996.9	10809	15407.6	28653.8	20734.2	34745.2	41278.9	38674.7
M408T111			1.21838	5.92535	0.0489586	408.223	110.955	11620.2	167763	2418.74	4588.96	16678.2	4394.17	43065.9	28189.6	5820.78	20436.1	4899.57	3228.79	3705.81	3339.36	4311.05	2591.02	2010.06	1871.3	16309.6	16450.1	16158.8
M446T33			1.21009	0.448401	0.0426551	446.4	32.945	23911.8	53744.3	68799.6	110841	14180.7	48963.8	19519.6	27504.4	37294.5	13299.7	45085.4	7318.51	61000.9	93422.1	24882.6	20646.2	54537.1	80081.7	5715.05	7023.44	4016.79
M466T97			1.20489	3.90273	0.0467757	466.23	96.5485	13051.8	147406	4629.78	5899.64	15560.1	3923.58	44093.2	27114.9	8044.21	20199.6	8158.64	6063.6	3415.65	10999.9	6273.2	3929.09	1716.5	2792.56	20153.7	19737.1	18879.6
M233T298_1			1.20364	1.47394	0.0299324	232.843	298.358	28211.3	35470.3	26051.6	30177	46569.9	46334.8	41917.5	44272.1	20962.3	38561.5	32884.3	28285.1	28640	22598.9	16125.2	17408.6	31642.7	23944.7	39315.8	46327	43963
M144T62			1.20233	0.390999	0.0268118	144.102	61.848	11914.5	8239.39	10386.9	6561.49	43477.3	11082.2	10202.1	10875.2	11040.6	17064.7	10095.6	16173.3	7256.83	10292.3	46027.4	41834.5	41871.1	45689.1	9646.21	12317.5	9560.48
M510T174			1.18163	3.58854	0.0386949	510.357	173.926	2143.25	19064.7	1996.18	40439.9	1760.4	1993.69	42721.7	19989.1	9029.84	20146.6	11306.1	7297.83	1006.89	7007.79	10465.9	2501.84	8144.48	1662.99	4464.17	5458.28	5089.1
M242T259			1.17434	2.52806	0.0243725	242.101	259.337	9614.6	14230.5	14794.3	5647.2	20917.3	13347.5	14302	36130.6	6918.6	37080.1	17414.5	37806	12509.3	12496.1	7092.35	6142.28	9240.5	11715.7	18890.6	27842.7	16660.3
M140T68			1.16966	2.81486	0.00748838	140.071	68.259	11420.2	8187.67	16138.9	9090.42	7071.46	38729.4	12987.9	12660.4	11166.8	18840.1	33553.6	26331	8508.45	7645.58	5772.65	6293.19	4626.88	8199.54	23895.1	22332.7	22598.4
M83T266			1.16515	0.625534	0.026003	82.9981	266.487	211952	80162.7	91960.5	103490	89314.6	235045	73397.8	28619	112009	45865.3	68592.4	30385.9	82916.6	94594.1	107773	83626.7	96195.4	108595	82447.2	61632.2	93622.8
M1171T108			1.16277	9.00433	0.0342459	1170.52	108.15	9805.62	29898.7	16903.7	1118.91	10547.4	3861.3	5239.76	4129.81	6150.14	36743	16969.1	38278.5	2610.42	1597.71	331.709	4188.41	1958.91	1252.68	7354.13	7043.04	7340.24
M494T96			1.15309	4.8765	0.0381624	494.26	96.116	11419.2	128196	3380.83	5000.49	13051.7	2034.69	37595.4	24890.5	6430.31	17770.1	6166.99	4617.08	2737.5	4330.02	5797.57	2157.99	3454.92	1509.78	12642.6	13403.2	12985.9
M157T130			1.14112	2.37382	0.0313706	157.097	130.335	38470.5	37888.2	27665.8	12094.1	38901	13849.7	26040.8	45709.8	6632.88	27906.1	28689.4	12633.5	11850.1	12850.4	9735.54	8269.96	12624.8	6852.77	21149.5	21369.2	32982.2
M246T508			1.12545	0.473978	0.00187837	246.182	507.897	13311.7	36934.6	42603.3	790.266	20471.2	16982.6	16669	10139.6	13134.3	18429.4	27440.4	13702.9	47796.2	43352.5	32893.9	23793.1	29773.4	32348.9	30860.7	28915.8	28829.3
M157T192			1.11449	0.697074	0.00850262	157.018	191.594	107274	81495.2	76638	80417.6	69026	91827.5	83641.3	71531.2	87661.8	68524.6	97915.3	34769.2	88585.7	112527	106175	102182	112508	115032	93514.4	43208	84828.8
M505T72			1.10818	0.517581	0.0211903	505.353	71.6815	19014.3	29661.8	34329.4	19287.8	19785.6	23940.6	19828.1	22460	37435.8	31982.1	26069.2	18968	48762.3	71727.3	38004.4	22071.3	45715.6	76557.4	13727.4	21688.9	25591.2
M511T65			1.09992	2.05605	0.00605842	511.304	64.895	27321.8	34471.5	14545.6	27669.5	14115.4	65240	12840.4	24155.8	21699.7	28324	21713.3	13365.8	12152.2	13820.2	3966.24	7404.21	14297.1	7745.26	4444.46	8925.71	8474.2
M325T48_2			1.09418	0.38441	0.0216444	325.184	48.294	13489.5	7642.45	18773.5	18891.9	9433.7	16822.5	7258.06	2840.88	8613.5	7569.26	23525.9	13566.7	30215.7	38931.2	2958.03	27604.8	39984.5	25166.7	9312.8	11045.9	10734.3
M499T146			1.09404	3.28072	0.00251489	499.34	146.384	19783.3	16746.2	8448.41	15207.5	5016.81	10349.6	8554.86	19041.8	23503.5	24033.3	14469.9	8853.16	4381.01	5580.12	6381.48	3248.93	4905.75	5513.36	4328.26	4753.13	3800.96
M264T379			1.07846	1.82779	0.00560186	264.145	378.51	26790.7	15160.3	6376.44	11649.9	12814.7	22206.6	14793.4	23799.3	29780.3	12173.8	23229.5	26226	12051.6	11195.5	13329.3	11530.9	11292.8	11725.1	23661.3	21776.6	21453
M363T110			1.07675	2.52047	0.0413368	363.165	110.002	10492.7	153293	10663.3	4301.91	13700.2	8492.74	36321.1	22586.3	6040.19	25869.2	7918.97	22187.8	7330.56	3055.7	18653.7	8341.89	3935.28	6659.44	22141.3	16019.2	16422.6
M475T331			1.0763	1.41842	0.0211512	475.327	331.395	34181.8	32739	24075	30136.5	20818.8	15946.2	34018.3	36662.9	32333.4	27011.6	30886.8	18585.8	14778.7	25516.3	27480	20029.2	19401.9	19342.2	22625.6	25701.2	23834.8
M580T83			1.0744	5.06675	0.027661	580.298	83.358	10735.4	102676	2500.94	4249.9	11282.5	2492.32	31303.2	21040.1	9017.13	13003.1	4967.23	3940.37	2866.55	2692.76	4394.42	2496.45	2194.26	1790.38	12185.4	11677	11483.4
M130T148			1.07151	1.76155	0.0371688	130.159	147.949	13579.1	20786.9	16248.8	37135.2	14236.8	14520.8	36669.6	36278.4	15306.6	17435.4	37467.8	14519.3	14585.2	15481.7	14719.1	14410.1	14936.4	15378	18208.1	15117.3	13888.6
M294T136			1.07077	3.85259	0.0497309	294.156	136.028	14975.7	347149	2567.36	3708.82	12816.3	1796.7	31259.2	19449.9	5904.39	23315.2	3569.83	4015.41	6188.08	4656.47	2786.32	865.333	3791.08	4428.28	19924.1	20656.8	19579.7
M232T340			1.06842	2.38858	0.0362053	232.156	339.898	38005.1	10050.2	1341.55	11629.7	7141.08	35751.6	9972.71	27764.4	37018.4	4297.82	22438	22971.1	5475.25	6905.13	9053.37	11344.4	12431.9	6897.16	18838.9	16606	17038.4
M99T191			1.06325	0.774295	0.040771	98.9756	191.066	236898	129995	162321	210034	101256	197363	123585	168354	190086	106198	167474	94332.1	150039	193311	177504	179608	200284	197065	118583	74623.1	236748
M203T246			1.05854	0.35157	0.0396834	203.14	246.139	9256.75	17105.8	38858.8	2316.82	16576	17722.7	5054.75	3853.86	6160.66	5627.1	22568.2	8168.85	50550	19826.8	27690.2	9052.74	26636.4	12540.4	21456.8	22249.8	20171.9
M480T33			1.05335	5.88293	0.0440306	480.245	32.9425	9331.36	22664.3	3755.76	10991.7	4860.28	1218.36	28543.9	26942.7	9375.89	13051.7	1861.42	1261.86	2849.91	2450.69	2110.03	2644.36	1344.4	2375.63	2767.97	4290.83	3793.93
M276T153			1.05173	3.25052	0.0348035	276.124	153.266	4516.36	4571.54	4997.66	4031.72	3535.11	6431.21	3058.5	12357.4	32271.6	5969.23	20903.2	20194.8	3217.9	7401.27	2861.13	6033.34	4863.1	4773.91	6509.99	5744.05	5648.06
M480T168			1.04698	3.2013	0.0391472	480.346	168.145	2612.09	9850.14	7115.8	3887.71	4024.04	2667.77	37448.5	4761.96	11609.6	15732.9	20145.1	12248.7	2058.77	11402.2	5359.49	1414.51	9897.67	1712.85	3843.1	3883.93	3715.6
M137T276			1.04604	0.381701	0.0338897	137.071	275.952	30590.9	27973.7	9890.55	33285.5	59482.1	18547.7	9640.71	9283.56	13231.8	16816.5	5644.5	20348	48647.6	61343.1	20668.4	34602	21902.1	9233.84	30319.5	30675.8	30133
M553T45			1.04388	2.18004	0.0068785	553.351	45.437	16478.9	18284	13893.8	25097.1	13323.2	24814.9	15801.6	22779	20850.5	25383.5	19584.3	6461.31	6788.3	8372.26	4729.66	8955.13	12808.8	9198.21	3944.19	4480.7	4501.15
M201T304			1.04312	2.0402	7.83877e-05	201.088	304.435	13402.3	12150	13444.7	12707.1	6078.09	11441.5	16891.7	16041.2	15792.3	16174.8	17713.8	13538.6	5872.98	12346.6	6185.97	4804.43	9411.36	8507.64	15143.1	12371.7	12012.7
M246T99			1.0401	5.09178	1.09451e-05	246.207	99.344	9236.13	13021.9	12471.2	7548.98	13121.7	10783.2	15791.4	12956.4	9757.26	10883.3	8729.86	9432.43	1729.71	2079.39	3241.63	1935	1514.24	2766.64	13654.5	14350.7	12779.7
M1083T46			1.03584	10.194	0.0052925	1082.51	46.03	42917.6	30544.6	3627.36	5778.84	10904.6	2275.96	14995.3	18242.9	21460.4	11882.9	1303.26	5770.02	572.273	2069.06	1896.49	986.952	634.386	1066.16	2490.18	3845.26	3697.82
M272T233			1.03093	1.73777	0.00352522	272.234	233.006	6821.13	10410.9	8147.65	8621	19169	22096.9	18392.5	15384.4	18494.3	15598.8	26630.9	23051.2	10925.5	13104.3	5881.21	14842.2	12190.5	10701.5	17341.4	18888.5	21682.7
M241T191			1.02799	0.533573	0.0205176	240.988	190.865	53245	26519.8	38910.5	51329.4	11794.4	43588.9	22330.4	15822.1	53332.6	13752.4	23682	12138.3	34596.5	51465.5	29892.2	43291.9	50092.8	55026	48301.8	18088.2	57551.3
			148

## Sheet: CEU(ESI-P-V
ESI- Cecum VIRG-CT (VIP>1,P<0.05)
name	adduct	description	VIP	Fold change	p-value	m/z	rt(s)	CT-1	CT-2	CT-3	CT-4	CT-5	CT-6	PEO-1	PEO-2	PEO-3	PEO-4	PEO-5	PEO-6	VIRG-1	VIRG-2	VIRG-3	VIRG-4	VIRG-5	VIRG-6	QC-1	QC-2	QC-3
M185T47_2	(M-H)-	Undecanoic Acid	2.10752	2.38979	5.25397e-06	185.153	46.83	133821	170536	117548	197403	214512	268643	207035	226841	231892	226877	236694	200786	107086	92345.6	28032.1	102697	105216	121209	121694	127464	140110
M213T46	(M-H)-	Tridecanoic acid (Tridecylic acid)	4.89602	1.96901	0.000451823	213.184	45.828	1.00634e+06	1.39385e+06	845208	2.22983e+06	657021	1.36714e+06	1.3325e+06	1.65821e+06	1.34816e+06	1.64447e+06	1.32902e+06	1.44142e+06	859362	901158	145202	912824	947948	679281	606901	606242	624185
M401T39	(M-H)-	Cortisone acetate	2.61393	0.302166	0.00167375	401.196	38.894	144184	161110	247321	129587	148769	134990	127323	98089.7	183979	92054.1	127465	116463	434773	679193	171823	386428	409163	385392	316719	321372	297405
M199T47	(M-H)-	Dodecanoic acid	5.73887	1.8609	0.00282776	199.169	46.53	1.28741e+06	2.18059e+06	1.69312e+06	1.77591e+06	3.98176e+06	1.82825e+06	2.09144e+06	2.1652e+06	2.2178e+06	2.11702e+06	1.89746e+06	3.0921e+06	1.49108e+06	1.28413e+06	312780	1.7223e+06	1.02676e+06	1.46102e+06	976425	1.06095e+06	1.08816e+06
M129T381_2	(M-H)-	Citraconic acid	2.7326	2.18152	0.00522988	129.019	380.674	339709	247399	261648	238115	389620	988626	626551	430330	286975	528237	233982	454068	251712	223654	147821	92809.9	237614	219950	424438	371627	367349
M241T35	(M-H)-	(S)-Equol	9.42048	0.219288	0.00532102	241.082	34.645	1.58705e+06	619071	63837.8	153068	1.62595e+06	24583.5	1.01789e+06	33711.4	43415.1	1.81099e+06	3.55497e+06	63412.7	3.57379e+06	4.47129e+06	1.51062e+06	8.00759e+06	6.16725e+06	6.02204e+06	888668	1.18939e+06	1.09951e+06
M147T381_2	(M-H)-	(S)-2-Hydroxyglutarate	3.11776	2.2255	0.00974753	147.03	380.787	425508	438354	335749	295622	501080	1.32247e+06	887867	573130	361911	689397	277918	554596	302187	312126	182101	117720	332858	255960	533875	513169	501101
M227T45	(M-H)-	Myristic acid	9.47801	1.55448	0.01124	227.201	45.168	5.96547e+06	7.32954e+06	6.12353e+06	1.12151e+07	4.9271e+06	8.87999e+06	7.35222e+06	9.93052e+06	6.11181e+06	7.71332e+06	7.81502e+06	1.02259e+07	5.5834e+06	5.78453e+06	1.96495e+06	5.88832e+06	6.78442e+06	5.61192e+06	2.65584e+06	2.9087e+06	3.25318e+06
M103T227	(M-H)-	D(-)-beta-hydroxy butyric acid	1.61617	2.88691	0.0165794	103.039	227.263	56868.2	387146	57629.4	19101.7	79963.1	65088.5	226137	188776	74267.4	170356	63264	87258.3	23776.4	40295.7	30556.8	18493.9	97366.4	70108.1	90488	98310	109335
M226T195	(M-H)-	Deoxycytidine	1.18786	1.76169	0.0202683	226.082	194.741	48594.6	100486	75015.8	49566.3	78803.8	108018	154864	148682	70859.7	133417	101900	56078.6	56601.8	55128.2	78071.2	71877.8	51865.2	64388.8	92863.8	95634.4	95648.4
M242T227	(M-H)-	Cytidine	1.55747	2.88043	0.0251665	242.076	227.035	55638.1	106167	63436.9	66109.8	65073.2	149380	254216	127636	61046.4	184836	91419.8	54681.5	45798.1	48031.9	29203.8	44942.7	56729.6	43947	93340.4	98789.9	104015
M165T151_2	(M-H)-	DL-3-Phenyllactic acid	3.75339	0.33241	0.0257175	165.055	150.617	336875	953045	1.61269e+06	113797	3.94058e+06	272558	454241	205858	292622	274035	368880	619640	1.90851e+06	397113	1.63415e+06	1.59934e+06	426484	698686	1.0641e+06	1.05672e+06	1.06341e+06
M143T48	(M-H)-	Caprylic acid	1.30987	1.54689	0.0332483	143.106	47.972	83899.8	97735.8	121140	105413	148684	108200	165271	169451	138046	190831	157050	299197	88167.3	79220.5	128942	124296	152728	150580	167353	138520	189992
M464T163	(M-H)-	Glycocholic acid	1.6993	2.81249	0.034458	464.31	162.846	36078	168512	61797.4	27960.1	13914.4	32650.6	255344	100822	98530.9	296179	143064	61776.7	15572.7	76038.8	119516	23307.2	72750.6	32626.1	73161.9	24985.6	25837.5
M135T129_1	(M-H)-	Hypoxanthine	1.74004	2.27735	0.0368813	135.03	128.683	22097.1	32107.5	92264.1	219488	228011	395828	206033	109569	307190	341458	87307	184534	133129	55388.4	14108.3	78166.6	84113.2	177871	225516	180421	175668
M329T41	(M-H)-	Docosapentaenoic acid	3.34521	3.93171	0.0460766	329.246	40.8305	126977	599722	205264	426407	156211	141625	995090	343298	337349	1.29288e+06	392251	106201	154679	142613	76893.6	92147.6	254760	160728	49446.5	52435.6	50473.2
M303T41	(M-H)-	Arachidonic Acid (peroxide free)	13.3121	4.54741	0.0486072	303.231	41.393	1.7982e+06	8.33112e+06	2.20627e+06	5.11674e+06	1.519e+06	1.1315e+06	2.35953e+07	5.25203e+06	6.53292e+06	1.15708e+07	7.17175e+06	1.40861e+06	1.53549e+06	3.51468e+06	982276	822122	4.11834e+06	1.23876e+06	1.0174e+06	1.10526e+06	1.26322e+06
M399T82			16.7071	0.0435565	0.00433392	399.182	81.987	456117	1.44021e+06	5.25656e+06	3.39183e+06	3.07259e+06	578960	444760	231986	648065	504218	1.03322e+06	302801	1.73226e+07	2.4342e+07	2.09292e+06	9.82079e+06	1.0823e+07	8.26412e+06	3.31398e+06	3.25367e+06	3.29547e+06
M215T85			16.3651	92.5539	0.000237436	215	85.301	142252	86314.4	176708	32340.4	102259	190931	6.31247e+06	4.46618e+06	9.60024e+06	1.03919e+07	8.08708e+06	1.59353e+07	176233	80970.6	59429.4	129525	78531.9	67322.6	46071.4	2.92948e+06	27137.3
M201T268			10.8978	2.87485	0.0295322	201.025	267.526	8.38715e+06	1.18426e+07	1.37687e+06	5.7681e+06	4.78689e+06	1.10372e+06	2.59481e+06	6.41693e+06	9.84737e+06	3.5964e+06	1.29395e+07	5.54135e+06	1.06105e+06	5.34751e+06	1.48226e+06	3.75966e+06	1.43117e+06	1.15785e+06	7.21979e+06	5.98195e+06	4.02228e+06
M359T134			7.47805	0.419718	0.0422111	359.188	133.821	3.63037e+06	2.0143e+06	1.5388e+06	867321	1.21222e+06	3.35397e+06	2.37534e+06	1.52439e+06	1.80336e+06	2.42702e+06	2.9761e+06	2.07062e+06	8.71622e+06	6.77288e+06	875151	4.01503e+06	8.20921e+06	2.80595e+06	5.47119e+06	5.39766e+06	5.42576e+06
M813T137			5.88795	0.00416362	2.40852e-05	813.458	137.288	7171.24	3709.69	6147.18	3527.09	1810.62	4549.97	5039.21	2317.12	5628.97	5026.13	10861.4	2532.98	1.81195e+06	1.56213e+06	591166	1.25807e+06	1.11954e+06	1.20006e+06	160613	427965	416952
M443T95			5.68585	0.115146	0.00168868	443.171	94.5105	223025	358768	777328	443061	533037	229719	154725	144875	186598	187653	184083	159912	2.23243e+06	2.33082e+06	449459	1.29367e+06	1.68072e+06	852555	861850	847585	789280
M239T45			5.58845	2.08859	0.0155165	239.2	44.57	2.7616e+06	2.07559e+06	4.40636e+06	3.1542e+06	650176	952052	1.54994e+06	1.73928e+06	3.38662e+06	1.93498e+06	2.86744e+06	1.17097e+06	1.02582e+06	1.02269e+06	568959	862662	879565	1.69665e+06	825666	841818	849856
M359T156			5.44693	0.334186	0.043766	359.188	156.113	1.1192e+06	586448	771664	294297	472025	1.4045e+06	625349	412903	641641	770423	1.07277e+06	1.22183e+06	4.24542e+06	3.91806e+06	265744	1.39334e+06	3.23173e+06	1.14413e+06	2.02908e+06	2.0643e+06	2.10121e+06
M309T41_1			4.48404	0.475938	0.0114066	309.135	41.0085	956569	789400	2.25986e+06	118759	531813	914074	701971	692095	1.06313e+06	568689	1.42874e+06	1.17214e+06	2.41491e+06	3.02291e+06	1.05468e+06	2.00773e+06	2.13318e+06	1.18907e+06	1.72959e+06	1.69912e+06	1.75791e+06
M191T111			4.03509	0.647888	0.0498566	191.001	111.439	3.67124e+06	1.94974e+06	3.04038e+06	1.83568e+06	1.94794e+06	4.08739e+06	1.6358e+06	1.4656e+06	2.78632e+06	2.28609e+06	2.2965e+06	2.08367e+06	4.9666e+06	3.86172e+06	1.54279e+06	3.17098e+06	3.21668e+06	2.618e+06	4.1088e+06	3.9506e+06	4.0444e+06
M465T24_3			3.96499	0.221506	0.00554917	465.318	23.967	64089.8	93980.7	162713	1.11448e+06	86084.3	216210	55319.8	90562.6	210882	359608	411309	34456.7	1.02824e+06	1.20916e+06	55894.4	1.27765e+06	941312	734270	52837	35341.7	45944.4
M429T41_2			3.91485	0.0794152	0.0133272	429.191	40.869	77231.6	66951.1	701764	206568	518953	58102.1	63714.7	40935.6	97160.4	47372.9	72340.8	75415.6	809448	1.38244e+06	302081	101817	1.73381e+06	668699	519807	506188	467098
M509T123			3.91175	3.3733	0.000989672	509.285	122.776	466132	962874	661538	686863	319405	620214	551561	775909	921693	1.06059e+06	394182	508550	189965	224910	287664	172105	169286	204843	567526	397083	398231
M467T48			3.61957	1.67284	0.0135571	467.275	47.542	893084	972549	1.07885e+06	15756.3	819224	1.23352e+06	728278	840959	1.01277e+06	860238	1.49735e+06	1.15205e+06	691826	621210	247356	604466	729040	747604	717217	677235	647749
M285T188			3.58655	0.331144	0.0114343	285.169	188.258	360202	387385	1.57556e+06	252076	495230	308908	353975	417053	195708	536285	155958	347860	1.64463e+06	527554	558222	1.40511e+06	553692	1.37112e+06	640522	616675	793544
M360T134			3.46721	0.381425	0.041134	360.19	134.044	649865	378565	296795	159465	228754	625593	451581	295507	326156	429683	536328	388590	1.56857e+06	1.8878e+06	177840	721457	1.49064e+06	518881	977318	972364	952580
M407T98			3.3133	0.328658	0.0208603	407.171	98.4315	234332	285711	176887	247165	178353	217962	89544.7	101198	205677	407031	444479	370092	1.17763e+06	1.4427e+06	230419	917687	798910	355768	775145	412862	416129
M260T22			3.16949	3.83763	0.0249099	259.962	22.0815	246299	104847	183579	2.74287e+06	141112	220277	382808	371962	891730	1.10026e+06	293848	197129	59435.3	125925	81104.8	196718	177606	202893	532535	650543	671408
M443T109			3.12463	0.177682	0.00215363	443.171	108.689	116632	142714	262572	184525	180633	114602	81698.9	63961.3	97264.1	106122	95547.5	73171.9	690426	709833	96517.6	468449	615031	333748	275145	273844	278387
M493T48			3.04415	2.11901	0.000261788	493.29	47.5435	375801	417692	731205	18055.4	330881	595717	421300	466523	626711	582069	475513	479641	244959	285488	109057	189175	233619	377881	377006	318879	303735
M387T36			2.99431	0.212673	0.0422241	387.181	36.255	84606.1	171827	585355	284965	186891	116636	79200.9	91002.3	152480	98329.4	245251	178393	718348	1.13128e+06	168534	214224	1.47371e+06	265519	481331	475788	486784
M73T173			2.89731	2.08286	0.000488523	73.0293	173.383	335710	574960	284927	257618	137635	410154	478791	504787	524021	552011	369621	426405	200182	273594	56937.2	224660	262887	352754	469727	483403	502079
M385T41			2.79392	0.200171	0.0249404	385.166	40.694	104258	76644.4	410563	299420	73863.3	77765.6	77857.8	100088	118643	81615.4	133565	99941.6	560642	1.10071e+06	122635	239031	780675	252252	195150	199821	188431
M243T171			2.76224	0.294639	0.047534	243.17	171.389	266622	348636	1.40092e+06	44048.6	479139	322372	38635.2	54045.1	162280	44892.2	513445	179324	1.27881e+06	494386	537545	112078	576594	369529	455353	449668	460200
M443T42_2			2.74194	0.179127	0.0143938	443.169	41.549	90103.6	70729.7	534166	154091	404893	85647.3	92737.9	77297.2	118395	70902.9	75014.7	78301.6	480053	1.02394e+06	290360	99107	639145	329328	310415	307787	284972
M337T64			2.67365	0.108613	0.00117218	337.036	64.338	15675.6	23324.5	413186	540672	245382	56802.1	22992.1	12767.4	45368.6	57998.2	55380.2	45298.1	496331	401924	403616	36502.3	331761	537740	62614.6	127911	193855
M509T145			2.65292	3.78198	0.00128225	509.286	145.153	168663	433277	268666	228743	116892	261460	227030	326695	389312	525526	186879	229718	73824.4	83181.2	92826.8	79363.9	74574.4	94688	144797	149593	157133
M168T144_2			2.63224	0.174885	0.0385466	168.032	143.603	34573.4	49160.7	665893	225289	335693	88774	112662	35947.3	79286.7	27565.7	94893.7	170752	1.1366e+06	739265	316069	43271.3	110431	634083	289344	287779	302568
M337T38			2.57995	0.211681	0.00114227	337.093	38.26	5306.43	63304.5	97092.5	36986.3	28629.5	88394.6	53038.8	46672.1	141482	51737.6	86684.3	61234.4	308875	462168	144183	558415	313895	295076	165625	168567	180788
M811T47_1			2.57256	0.0242408	1.87058e-05	811.442	46.9855	6834.96	6208.07	9410.76	5724.02	6144.21	7146.63	4538.73	2884.06	8127.35	7363.28	8399.22	4857.21	325773	98584.1	242344	279194	268762	277451	101006	102101	101781
M267T275			2.57112	3.08081	0.0166348	267.072	275.181	343442	381927	626290	202629	162352	534141	311744	163251	683952	422984	378171	202794	71829.3	227317	36880.5	46314.7	84246.2	235466	484024	447030	454235
M493T134			2.56654	1.82051	0.0243168	493.29	133.887	326895	387776	732952	518208	205386	554606	286627	363833	585828	695355	570615	385142	267971	375180	61802.3	206043	274728	400312	245341	270542	274679
M269T158			2.48655	0.421302	0.0152126	269.174	158.263	262339	251511	249568	73934.2	258303	319892	236689	189837	181912	253301	228348	269400	751604	741868	84812.3	639515	624795	384281	333386	324512	459127
M327T41			2.46678	2.85534	0.0185733	327.23	41.491	87923.2	328567	99316.5	226779	135917	99646.3	616370	183097	310438	484861	260493	133228	122953	116676	106542	71825	170205	108209	44938.4	41995.5	43731.3
M483T148			2.41144	2.17162	0.000304353	483.27	148.021	192986	319781	247360	247732	151704	258916	248132	350238	323135	474772	278648	325071	130690	145611	125017	167263	172223	180166	157909	163133	171035
M391T69			2.3586	0.400822	0.011871	391.177	69.259	176458	123942	257936	89256.8	154592	138866	94757.5	118792	351242	145468	210177	132998	497266	419606	101129	670503	442214	497464	254657	273601	312148
M409T140			2.33946	0.342953	0.0184715	409.187	139.696	146233	98768.3	310844	163798	167959	128033	122736	78571.4	106021	140060	123723	328079	777337	676169	323005	283597	366372	195427	341989	316634	464178
M495T132			2.33493	1.91697	0.0155569	495.305	132.316	317186	467729	394460	522140	142114	426393	189539	338661	455273	527583	521233	286558	147507	264844	105062	155987	270971	265274	143401	157470	163877
M471T177			2.26033	0.115675	0.011457	471.239	176.67	27762.5	15347.1	325576	76083.9	98324.9	34995.4	21554.6	4200.76	40363.3	6807.51	54552.1	63387.5	499278	443208	104913	24927.5	367525	210165	175004	121372	158375
M553T39			2.23896	0.383541	0.0136676	553.28	39.495	186086	181510	280555	190614	340058	135926	174010	131664	277474	126876	169386	161767	342884	639003	667257	263868	638529	163103	375289	334623	315717
M323T40_1			2.17025	0.493956	0.0469364	323.114	40.145	386239	360809	676870	31428.1	168923	217102	242444	233441	482870	167136	288750	379233	732335	1.00315e+06	250941	441961	881355	321909	482964	474890	426043
M360T156			2.16955	0.377483	0.0486658	360.191	156.278	206588	119771	161286	56958.1	102825	265197	124013	80906	123503	148641	212706	235730	758012	589556	58443	259143	577560	209046	387121	386721	389591
M353T299_2			2.14505	1.55581	0.0484543	352.942	299.339	312122	436766	237145	330414	741217	637097	541612	516550	234811	431617	320094	306095	305375	205057	223729	151863	403371	221571	545067	522437	491829
M539T46			2.0964	0.209486	0.00414732	539.319	46.343	50158.6	40663.5	64526.3	64969.1	26254.9	76753	37971	31959.3	81878.5	59718.2	50911.2	52588.7	300775	286925	129788	466607	119990	199724	96332.5	100398	100797
M555T41			2.07718	0.535781	0.0421547	555.293	41.273	347466	363441	496732	426658	685947	306881	308225	257076	505095	391423	420797	348720	621544	1.12174e+06	533578	400737	1.0836e+06	403445	690225	644415	634102
M357T137			2.04596	0.411703	0.0332934	357.171	136.843	278675	140981	128596	49907.1	94515.9	271128	139414	102340	131690	153937	221265	181339	633551	462907	78131.1	305301	570110	208875	446648	385483	372876
M509T46			1.95929	2.32717	0.00647466	509.285	45.7705	198285	203379	168182	200001	317605	407555	284800	420099	256813	211166	149670	187002	105421	48709.7	164369	114242	99577.9	116344	202760	200523	194350
M397T40_2			1.93677	2.52983	0.030993	397.329	40.239	311760	93851.8	130460	828449	24883.4	112226	158061	458258	304640	248024	351399	52335.6	47498.9	119095	33541.4	131152	189830	100551	58624.5	50923.7	61082.6
M430T41_1			1.92722	0.0982153	0.010814	430.194	41.16	24972.3	24681.2	171422	54098.1	130452	21400.5	19614.6	14879.7	21866.5	18167.1	21948.6	23762.7	170548	343380	99868.1	34753.8	410274	165417	139821	125167	130966
M283T221			1.91905	0.423123	0.0149734	283.153	221.463	126245	99776.1	311596	83156	107689	219846	127896	63748	126536	121884	130376	249124	435764	489771	77995.8	292173	343639	297601	212709	207581	229762
M795T94			1.87353	0.120002	0.0238152	795.407	94.499	32172	35738.2	28521.3	32987.6	11362.2	49922.4	26388.4	17508.8	33394.3	27173	27906.1	12171.9	160222	420608	24797.9	164513	60614.9	373741	16665.5	20883	18501.6
M415T182			1.86591	0.134194	0.0118251	415.176	181.726	25384.3	36976	108622	50263.6	58626.3	24514.2	16150.9	16621.9	35348.9	22127.4	27030.7	33265.8	273352	373215	40199.2	85281	240913	108889	87759.4	105286	82695.2
M267T208_2			1.83961	0.50004	0.0446023	267.159	207.573	242652	211997	189523	151668	190366	307493	116400	146864	255706	250021	206393	234371	642967	636194	126519	421771	335238	256628	328515	362487	387276
M585T41_2			1.81709	5.71801	0.04462	585.483	41.463	30489.2	118814	55463.2	136911	24985.5	22557.4	375742	90232.6	93558.5	292062	80961.8	24022	25144.4	40242.2	20679.1	13414.4	39138.9	28673.4	11617.1	8334.97	9031.23
M111T35_1			1.80157	0.270155	0.0125611	110.957	34.72	78138.2	170979	207666	113488	57544.9	81654.9	70476	95834.8	59280.8	28593.1	88203	15330.9	336240	369295	57136.1	99813.4	264727	196913	122138	136445	155482
M507T127			1.78992	2.56034	0.0203793	507.269	126.814	77586.1	224899	156919	176319	107119	174505	154454	133414	343595	212047	68956.8	174686	73653.6	63887	131601	67319.2	51635.9	36516	131266	130775	122148
M685T95			1.76954	0.172162	0.00542159	685.26	95.056	49144.6	64281.6	107591	60921.1	70561	31408	29600.3	26590.9	37094.8	32433.9	29996.5	14673.9	234269	275158	38195.9	116797	230423	94867.8	125807	130001	114518
M409T299			1.76954	1.50748	0.0479981	408.907	299.208	221309	300155	189785	245137	432287	400760	364284	348354	183386	293736	236299	214972	227580	161407	101876	129681	288265	179780	326877	324429	327029
M533T39_2			1.75324	0.500075	0.00489305	533.381	39.495	166786	105927	260858	113538	234644	149077	63330.9	61723.3	127100	240574	201628	300223	412019	276670	386672	330323	303204	279973	146382	134513	127977
M311T299			1.74887	1.45578	0.0427434	310.932	299.146	237869	298701	206229	242135	408202	395067	366023	341773	194994	306647	247725	212356	234799	171141	121577	143419	281138	194745	315557	326002	328584
M459T63			1.73348	0.197774	0.000772435	459.165	62.892	24802.3	54844.2	148124	74394.4	85078.7	27448.6	23637.7	22309.9	45284	41572.7	28838.8	18226.7	197665	142541	41270.4	202650	192429	132916	170604	166262	83624.2
M281T207			1.6866	0.385936	0.047886	281.138	206.714	71423.9	48484.6	85820	31354.6	41083	108591	51312.5	52309.7	66102	203350	68350.1	82836.6	313728	187738	470273	117211	130686	138779	202205	193979	209192
M157T48			1.65623	1.59201	0.0276751	157.122	47.8945	178450	174076	190448	153977	138699	201934	231987	306452	247840	262395	171261	297327	79948.6	172286	62944.1	258226	206634	173012	221264	243257	214963
M171T47			1.62883	1.9243	0.000471268	171.137	47.373	86667	120596	102945	99555.3	171675	138761	174868	156548	144804	219649	138308	189631	71497.7	73413.6	60557	111323	91210.7	124039	88491.4	110054	102138
M343T180			1.60352	0.406963	0.0288535	343.21	179.911	100399	54955.6	216295	46640.2	70204.3	179154	85756	92771.2	85342.3	115556	55568	187318	407661	440688	92924.8	175363	206416	206106	161528	142798	185992
M361T134			1.5981	0.399612	0.0416385	361.185	133.767	144608	87787.7	69611.8	34144.5	68311.5	145396	105202	67328.7	75402	95483.5	122439	90250.7	366120	410763	45927.3	164980	284853	118972	201202	216587	219516
M344T268			1.57238	4.13843	0.0437667	344.035	267.625	294486	298224	11321.6	176805	168573	13418.4	14545.7	91169.8	314115	132876	177093	73329.2	12933.8	60917.9	14120.6	75202	8737.37	22154.5	144271	256486	88347.6
M702T44			1.55917	0.393964	0.0371565	701.568	43.898	84731.1	37358.5	84648.5	46107	26873	90145.7	28731.8	42458.3	86256.9	29775.8	167661	127032	188877	233336	8529.37	319605	300012	172885	31303.6	31535.2	31022.2
M388T37_2			1.55803	2.91119	0.0445536	388.25	37.3205	47882.3	71504.1	94048.3	530237	106180	50078.4	167772	111875	128692	299327	89716.9	29469.1	64396.6	25573.9	16029.5	23799.8	58215	96010.8	119544	48821.6	121588
M194T63			1.53548	1.49823	0.00911136	194.011	63.221	222043	209771	194397	140162	310307	330738	244683	199255	218288	271729	130229	219479	157347	107137	133422	177763	129447	151672	217769	223247	219892
M567T39			1.52383	0.416083	0.0223684	567.295	38.8935	116204	85693.1	211714	120053	197398	73810.8	68175.9	42582.8	109323	129106	98234.4	103211	333909	355352	222601	103147	224399	83963.8	230241	213341	211770
M80T279_2			1.51037	1.34986	0.0254594	79.9565	278.939	250007	226434	131726	274797	338800	215771	222816	203405	282341	265428	237522	174470	208687	151922	156361	168616	224138	117034	265576	253483	251981
M327T142			1.50606	0.644769	0.0275975	327.215	142.355	434760	306545	654739	179466	390318	508781	345452	372867	356102	456164	206681	457577	803413	318279	643085	585216	443148	610932	235405	1.09997e+06	312579
M551T43			1.48866	2.24281	0.0183981	551.331	42.886	111043	116530	109167	472730	65725.1	164345	121658	203818	143486	200508	168370	30892	54659.1	61413.3	22018.4	62243.6	102501	84504.7	42101.5	39014.9	36755.5
M242T144			1.47445	0.174196	0.0295469	242.068	143.972	13598.1	38404.2	196312	61958.8	91314	33146.8	34397.2	10953	23872.9	10231.3	31849.2	43262.5	326026	223721	115995	17093.3	35556.3	168920	85044.1	84241	82996
M407T65			1.47357	0.575596	0.0399351	407.171	65.0465	340527	103437	339319	312395	284320	182652	171203	104201	293850	93056.5	174854	464842	445364	362019	371583	347459	495473	240119	588969	407652	570261
M469T150			1.47258	2.18923	0.0323801	469.254	149.875	121427	92617.6	64128.2	207182	42490.4	116777	149968	291547	162980	169746	130247	44103.7	84073.6	99409.3	21938.8	94280.5	58613.4	74983.9	93134.9	98600.1	95451.9
M201T246			1.46391	0.174513	0.0367167	201.123	246.157	23085.3	65381.9	286974	2595.24	42855.8	68572.5	12587.8	5835.09	12656.6	6120.57	76314.6	20393.2	304642	64092.2	161212	18194	158706	60475.8	74004.4	65195.5	93776.3
M369T41			1.44173	2.73742	0.0255304	369.297	40.875	133998	40896.9	90461.8	409391	30783.9	66098.4	69663.1	197731	183752	103996	226360	42971.1	23565.2	55498.1	9253.95	79673.7	89620	43575.4	51171.3	40083.6	49058.2
M389T84			1.43188	0.401026	0.00931747	389.16	84.2795	118903	72962.6	61643.6	53558.8	105299	186682	82550.2	33561.9	43118.2	89248.6	50876	133297	266820	162727	68981.1	254988	177572	147775	85252	280172	77985.5
M158T301			1.42941	0.4443	0.0212836	158.044	301.315	162301	132377	200534	53349	49601.8	194437	56186.6	55063.9	135053	68400.5	143857	80692.6	283046	127488	96484.9	303189	132414	271093	153733	128795	110051
M551T33			1.42828	0.384752	0.0162386	551.3	33.332	104466	72236.9	134347	100276	74348.6	78019.9	94094.1	57313.3	94652.8	53190.5	84621.1	60976.8	231358	264209	154512	95849.4	329781	80485.2	135905	137091	137642
M126T66			1.42678	1.68185	0.0283792	126.038	65.698	141886	137938	130749	116566	141101	464645	178790	121366	189558	189340	86991.9	106804	126701	106579	43110.4	52952.7	106742	82895.3	200796	181280	164052
M265T118			1.41571	0.363225	0.00643106	265.142	117.775	54079.2	62946.5	113424	196210	41374.3	70757.6	40324.6	34615.7	60481.7	55311	58655.2	71552.1	151106	194119	38129	114050	225150	161031	101518	84461.3	233869
M257T47_2			1.41037	2.09297	0.00361541	257.21	47.25	99329.8	86573.1	78933.5	258799	38321.4	99786.5	113797	134819	129686	172587	95690	75682.2	59864.7	58922	12783.3	73350.5	64599.4	75570.1	86632.2	83008.4	81034.7
M198T50			1.37405	4.12311	0.00365389	198.086	49.561	63313.8	31607.6	21541.1	8052.19	23833.5	30852.6	109680	153056	57756.5	95885.7	29136.7	96575.6	27680.3	38656.7	6519.12	13987.4	15961.6	28671.1	63241.3	54083.1	53357.2
M641T93			1.36999	0.146063	0.00469808	641.271	92.9275	20865.4	31183.7	45982.2	20195.5	35100.3	16223	16255	7361.65	18704.1	14133.8	17817.2	6936.59	121839	167307	12445.5	66666.6	112190	75534.2	119614	89116.9	79133.6
M289T266			1.35456	0.44229	0.00471798	289.163	265.823	110540	54877.1	144234	32320.8	46493.3	158820	100328	34290.4	77733.4	67840.5	67370.4	80045.5	259638	139989	86400.6	158578	175692	146506	86280.2	121322	119041
M399T41_2			1.33716	0.533084	0.0134329	399.181	40.8735	128104	100597	144048	107853	64285.3	115390	116967	115055	148914	87415.5	143229	80742.7	306254	286043	95228.4	215428	229170	166590	214396	217569	221134
M181T80			1.33626	0.49961	0.00722083	181.016	79.57	133662	145474	306918	76935	90484.3	220311	96904.6	54700.9	43836	116290	120410	179481	295229	206751	132348	229850	189855	170168	235275	279621	249587
M257T43_1			1.33505	3.40224	0.00342277	257.045	43.1685	9742.96	15176.7	22487.1	10527.4	10692.1	17190.5	50024.3	44458.8	121354	95278.1	65766	133150	17914.7	21159.1	43610.5	24411	18202.1	24612.9	26902.7	22360.4	21715.8
M315T151			1.33136	0.357918	0.0384764	315.106	151.421	17378.8	224922	228707	15443.9	746209	29908.2	62484.6	18474.4	38404.4	52690.9	48689.1	114332	213933	65858.8	117824	324647	78256.7	135660	175593	169861	168459
M227T69			1.32932	0.585507	0.0343419	227.127	69.2755	115575	53344.3	52540.8	154124	92288.8	172764	111172	106258	192079	187317	94653.3	117879	235696	186712	84141.2	318015	261343	296412	112021	118095	133015
M308T284			1.3238	0.448754	0.0244157	308.097	284.216	41071.9	39679.2	127455	9360.54	74559.1	107704	67232.3	21472.9	29237.2	103817	121297	110325	277068	206297	171789	67028.4	182266	105863	213500	230537	232384
M345T267			1.32286	3.17994	0.030591	345.032	267.394	144588	246903	11181.3	151753	150122	11502.9	13399.9	74349.9	150967	102945	185444	81535.1	12300.8	70942.8	11833.9	70467.2	11443.7	14411.7	126936	142904	75038
M261T194			1.31359	0.502157	0.0488826	261.112	193.753	112654	77879.1	112642	57143.2	77019.5	168554	89125.3	78626	108635	87149	101924	152973	284158	330620	40053.5	177963	265468	133289	187623	180614	187856
M507T147			1.30151	3.01891	0.00993286	507.27	146.836	29227.9	104607	67715.5	55903.9	41205.8	47488.7	68253.4	62683.3	154780	115372	33833.2	81577.5	30773	30711.1	48708.6	18623	26450.8	15821.8	44854.4	47426	47344.3
M709T102			1.29935	1.72892	0.0414125	709.364	101.741	162799	138530	123480	52475	87368.4	186378	165334	125913	185419	115565	70632.3	88492	98996.7	81113.4	20201.6	53378.8	113989	66901.9	132624	165277	83549.3
M278T45			1.29934	0.129633	0.00398287	278.047	44.746	9375.14	5482.85	8475.02	7426.05	9397.08	13634.1	10602.6	15167.9	14052.1	9472.72	3609.08	13015.3	119834	7253.91	77066	141598	57238.6	105519	14307	17744.6	15316.5
M570T40			1.26208	0.346564	0.0260904	570.314	40.239	87189.8	62648.2	116381	79829.6	165318	51948.3	42024.2	43609.6	80465.3	51642.5	44777.2	55959.2	185974	209514	113225	56215.9	292606	61423.4	1495.86	143163	140614
M335T170			1.24153	4.40218	0.00741318	335.22	170.028	58736.3	26508.7	7757.24	3220.02	8415.42	71302	39418.6	41068.9	106011	85438.4	41551.3	124631	10982	14309.4	7189.77	51347.7	8210.01	7484.29	78337.2	91282.1	84849.2
M273T206			1.24083	0.492006	0.0281528	273.168	206.007	62374.7	60923.3	202451	68889.9	71256.9	146620	63897.7	53840.1	53519.1	173171	75467.8	181070	314907	228399	153721	225728	83044.6	215659	142925	140369	160494
M388T37_1			1.23679	0.320576	0.0473407	388.183	36.909	15748.2	24911.5	135509	44629.6	42929.6	35994.3	23957.6	10315.4	58437.5	44721.2	70081.1	63442.6	150484	225969	62502.7	55671.5	293378	57208.6	112324	142653	97852.2
M111T223			1.23532	2.58023	0.0051153	111.019	222.584	28918.4	45197.8	63220.5	74072.3	106980	93561.5	130812	102708	32423.8	72682.5	83327.7	74181.5	41770.8	27889.7	39526.6	12329	30402.2	40365.2	65631.8	66803.4	70233.4
M328T41			1.2243	2.71873	0.0198006	328.233	41.242	25578.3	86039.7	23629.5	56759.1	30679.9	30871	144867	47668.2	70016.9	129571	70917.8	31459.6	28693.1	31638.3	30202.1	17167	45282.8	28903.5	12433.8	12132.5	10978.5
M463T24_3			1.22152	0.13649	0.00314713	463.301	24.091	4672.95	6378	16488.5	66086.6	4184.01	9749.9	3240.11	3290.48	9910.23	15931.3	22214.7	2706	57141.3	112820	4324.98	90889.3	68443.5	86139.7	3398.13	2578.33	2859.82
M259T41			1.20743	3.96522	0.0266296	259.241	41.198	23950.1	67288.5	20338.8	48181.5	15114.5	11476.3	161063	55817	56792.6	86718.5	59506.4	12827	13772.1	28000.9	8053.68	9300.74	36156.1	13846.3	10559.9	11811.7	16708.8
M687T300			1.19823	1.73503	0.0490256	686.806	299.702	82845.5	113308	66191.2	86005.9	197067	169895	156123	146112	61189.5	114699	82951.7	78219.5	83769.6	51103.6	27530	37245.2	109735	59079.2	137367	132945	130570
M494T134			1.19768	1.6273	0.0367713	494.293	133.629	82595.2	101603	177810	131172	54582.9	137886	71516.1	98640	139002	162800	137838	97742.7	68632.5	100038	20649.2	55087.5	88005.8	102380	71151.7	70236.1	70849.4
M135T37			1.18248	0.511294	0.00644245	135.044	36.907	62537	66360.9	192818	76374.7	404732	104826	58511.9	43606.6	72914.9	74375.7	111466	111523	116985	115141	114522	223148	189670	164461	75034.5	86308.8	69402.7
M465T107			1.18166	1.56924	0.021326	465.258	106.766	115878	82592.4	106665	66473.6	52521.2	97115.7	81333.3	86640.2	119679	133463	102008	146518	90498.5	93408.8	24800.5	61322.9	77069.8	79630.3	57495.6	162070	114013
M230T106			1.17605	0.198225	0.037927	230.011	105.725	20668.5	15157.8	143367	35358	9220.38	18381.3	10895.2	8002.69	10648.7	10735.3	27341.3	43872.7	212634	145026	96181.4	24170.9	12834.4	71623.5	69423.9	77134.1	63572.3
M556T41			1.17398	0.531708	0.0293733	556.298	40.91	150067	118976	149135	143547	227641	107334	95653.7	87850.7	162191	127372	103651	105350	193742	322510	174949	112175	333291	146120	208570	214540	209855
M481T48			1.17209	1.33993	0.000684785	481.289	47.521	117276	121332	112842	45375.4	76201.7	139579	116249	133823	145268	141511	122873	134685	105164	116374	82296.4	93552.9	107436	88053.5	90013.4	78830.9	75878.1
M567T40			1.17118	0.585299	0.0230717	567.259	40.181	139753	131296	142727	75194.7	185132	124849	138653	121636	210966	104361	148832	168126	207893	275978	234431	213040	421311	172335	257646	240412	242078
M213T35_2			1.1685	0.539339	0.0120882	213.042	35.022	125193	109956	187831	44282.3	55078.9	94031.3	38912.7	53548.8	122041	86671.8	75959.1	144480	182320	193309	84003.1	199211	171801	136488	129234	128716	146654
M175T90			1.1652	0.318672	0.0405363	175.096	90.3135	17466.3	15936.6	134389	15517.7	40411.9	29473.4	22459.8	15698.6	125874	21784	28381.1	26182	188735	16828.2	111636	65851.3	230829	140438	65310.7	62131.1	54390.2
M348T188			1.15184	0.326496	0.012739	348.164	188.255	11117.3	13214.6	160190	8551.49	25913.2	31318.6	34948.1	36895.9	6265.62	58574.3	20159	46808.5	162517	60338.3	53957.2	159035	53667.6	134233	33758.2	19517.4	70082.9
M491T48_1			1.15025	1.80868	0.0213158	491.274	47.53	62576.6	109572	74544.4	31403.4	46281.8	102084	76140.4	60136.4	122742	110894	53650.3	107830	69356.1	77433.7	24432	34663.1	47507.3	40409	71703.2	59535.2	61820.6
M413T65			1.1169	0.556476	0.0480544	413.16	65.109	231401	76531	76801.8	52203.1	57277.2	75337.9	63836.9	50005	79527	167112	94211.8	181159	256232	240018	60947.1	180124	242178	163142	158458	166814	160979
M290T113			1.11419	1.44196	0.046413	290.061	112.755	111586	122096	117657	47903.6	93237.9	83375	159793	115261	115996	100849	93799.2	84063.8	79846	96952.1	36692.1	56944	100415	93632.1	99003.2	96065	95120.7
M197T199			1.10695	0.369606	0.0141898	197.011	198.708	28513	22640.8	29196.2	12781.4	24994.4	61796.6	16950.7	18444	32077.3	36556.8	34514.1	68689.5	93181.1	156608	16791.4	107713	88956.4	97434.7	112117	69713.7	105931
M195T69			1.10377	0.544279	0.023185	194.995	69.051	91732.1	85730.6	231430	65362	161893	161688	52779.9	88067.8	61639.9	67470.9	125008	162068	204181	235872	76083.9	204444	153511	149343	189597	154056	196049
M525T40			1.07831	0.283839	0.0367474	525.248	40.154	21360.6	34947.3	38321.5	22924	36046.2	33123.8	31941.5	27286.8	28041.9	16596.1	25318.9	27595	130065	209704	35138.7	64379.5	72703.3	40364.6	127095	52816.9	48529.7
M167T138			1.0714	0.473363	0.00352907	167.037	137.57	124434	70351.3	106083	45588.9	129868	103894	11115.7	17251.3	74231.3	72780.1	71486.3	63357.8	142962	79858.7	106741	126628	106402	92766.5	119809	141319	73240.2
M287T268			1.06994	0.420733	0.00455145	287.148	268.036	39359.6	33213.4	79589.1	14985.8	39046.8	67647	43661.3	34534.2	31969	39305.4	40256.6	54058.2	110237	83147.2	40260.6	94881.1	153565	97337.6	59222.8	53470.2	67493.4
M271T189			1.06457	0.464142	0.0318778	271.153	189.108	58461.8	56792.3	83746	41643.2	38212.6	86318.4	83961.7	68573	58538.2	34941.4	65535.8	45188.5	166564	172701	44276.2	92380.8	212668	80008.1	121938	119814	139286
M385T89			1.06345	0.314472	0.0091745	385.165	88.8505	51813.3	21148.2	39539.2	70114.6	22003	31533.5	23646.4	27843.3	26988	22562.9	29558.2	21943.5	97173.1	112912	17795.7	125375	89775.8	42043.8	110795	51327.5	55802.9
M220T135			1.05709	2.0478	0.0453176	220.096	134.524	45401.9	148444	38401.2	45943.1	18854.9	73172.9	132424	51088.1	59081.1	53987.9	109435	44805.2	63592.6	38277.2	7626.64	24513.5	46429.1	39709.8	107038	92450.7	91827.5
M827T136			1.05423	0.221792	0.00447814	827.471	135.837	14498.1	9979.03	14742.7	5473.61	6424.05	25852.6	7966	5772.5	10815.4	14663.7	24899.5	16276.4	98493.8	92618.5	17380.2	43086	60817.4	50076.1	21674.6	24796.8	22458.8
M462T164			1.0525	2.68838	0.00413823	462.295	163.613	20181.9	36217.7	23273.4	12357.9	9510.64	15732.2	81404.1	47472.5	37839.9	78651.4	44474.4	35435.7	11833.7	33138.4	24963.2	10493.6	27155.3	13409.9	12075.4	15209.8	15967.6
M345T217			1.0459	0.526011	0.0313661	345.225	216.808	93996.9	51031.9	131753	41679.3	69627.3	171526	75064.9	78120.6	66090.5	74751.2	55602.4	130432	255836	173563	52498.1	134279	152894	143576	118694	112118	130609
M427T37			1.03099	0.323812	0.00721559	427.175	37.348	32609.7	29738.1	84736.9	32409.2	50343.1	32311.7	24817.3	23375.6	30636.7	26824	23690.7	16794.9	68621.6	134755	39253.3	48240.4	103688	56751.5	68186.6	66440.1	66244.9
M299T299_3			1.0271	1.84197	0.0269716	299	298.894	102144	119142	36018.3	103157	148630	25482	23360	115414	87793.8	110955	110465	93956.8	25738.9	71049.1	38976.4	68607	52551.8	37296.8	120611	119046	111934
M373T130			1.02053	0.503203	0.0359435	373.166	130.315	228656	50259.9	66312	38064.9	47127.4	91511.2	52835	44190.3	61652.4	70732.7	70418.4	74551.9	206084	184475	58245.6	115257	118182	61751.9	126307	121729	118090
M155T222			1.01887	1.83906	0.00491738	155.008	222.261	42129.6	33980.7	58863.7	45931.3	74197.8	90615	98887	70240.8	46035.3	56433.2	66374.2	70623.6	45127.2	40807.8	46197.6	14794.7	36760.6	38488.1	56807.4	56979	62596.1
M266T279			1.0174	2.16872	0.0166327	266.017	278.907	99855.2	79207.8	16922.3	107738	105058	20778.4	22532.4	67051.3	94486.6	89567.3	89672.4	62433.1	20164.2	48139.5	23656.5	62243.3	23914.3	18193.1	88501.4	90339.7	74841.8
M202T356			1.0129	2.22827	0.0180429	202.07	355.788	35829.1	72025.6	47399.3	25280.6	16993.2	63379.5	109748	90635.5	53465.1	52947.1	37098.9	42389.8	24764	48565.9	30089.2	20281.6	25178.1	24477.6	50715.1	43442.5	40410.2
M267T36			1.01284	0.572959	0.0190782	267.089	36.306	101453	74209.7	124914	35890.1	48791.1	111362	52224.2	50176.6	104853	65707.7	84158.2	131558	204227	164447	77433.5	142445	144528	119821	125217	121180	129615
M255T35			1.0085	0.412144	0.0107639	255.088	35.451	63031.9	31371	66658.9	21309.3	37843.6	69355.5	27353.8	31694.6	45689.4	28983.6	33965.4	41154.2	131374	115945	21302.8	78986.7	84513	74595.6	83760.2	82711.1	91275.2
			157

[truncated: 2 more sheets: SER(ESI+,P-V), SER(ESI-,P-V)]
